# Supplementary material for: Mosaic RBD nanoparticles protect against challenge by diverse sarbecoviruses in animal models
Source: Science. 2022 Jul 5:eabq0839. doi: 10.1126/science.abq0839 (PMC9273039; doi:10.1126/science.abq0839)
Supplement: Supplementary file 3 — Data S1 to S3 [file science.abq0839_sm_data_s1_to_s3.zip]

Archive with 6 entries (6 files):
- science.abq0839_sm-data-s3.csv
- __MACOSX/._science.abq0839_sm-data-s3.csv
- science.abq0839_sm-data-s1.docx
- __MACOSX/._science.abq0839_sm-data-s1.docx
- science.abq0839_sm-data-s2.docx
- __MACOSX/._science.abq0839_sm-data-s2.docx
