# Supplementary material for: Mosaic RBD nanoparticles protect against challenge by diverse sarbecoviruses in animal models
Source: Science. 2022 Jul 5:eabq0839. doi: 10.1126/science.abq0839 (PMC9273039; doi:10.1126/science.abq0839)
Supplement: Supplementary file 3 — Data S1 to S3 [file science.abq0839_sm_data_s1_to_s3.zip › science.abq0839_sm-data-s3.csv]

condition	site	wildtype	mutation	mut_escape	site_total_escape	site_max_escape
NHP mosaic 0Z5	331	N	A	0.001268	0.0513	0.02527
NHP mosaic 0Z5	331	N	C	0.001439	0.0513	0.02527
NHP mosaic 0Z5	331	N	D	0.001029	0.0513	0.02527
NHP mosaic 0Z5	331	N	E	0.001221	0.0513	0.02527
NHP mosaic 0Z5	331	N	F	0.001222	0.0513	0.02527
NHP mosaic 0Z5	331	N	G	0.001567	0.0513	0.02527
NHP mosaic 0Z5	331	N	H	0.02527	0.0513	0.02527
NHP mosaic 0Z5	331	N	I	0.001288	0.0513	0.02527
NHP mosaic 0Z5	331	N	K	0.003021	0.0513	0.02527
NHP mosaic 0Z5	331	N	L	0.0008641	0.0513	0.02527
NHP mosaic 0Z5	331	N	M	0.002221	0.0513	0.02527
NHP mosaic 0Z5	331	N	P	0.0004592	0.0513	0.02527
NHP mosaic 0Z5	331	N	Q	0.0004447	0.0513	0.02527
NHP mosaic 0Z5	331	N	R	0.003989	0.0513	0.02527
NHP mosaic 0Z5	331	N	S	0.003909	0.0513	0.02527
NHP mosaic 0Z5	331	N	T	0.0005953	0.0513	0.02527
NHP mosaic 0Z5	331	N	V	0.0006624	0.0513	0.02527
NHP mosaic 0Z5	331	N	Y	0.0008263	0.0513	0.02527
NHP mosaic 0Z5	332	I	A	0.001577	0.07927	0.008047
NHP mosaic 0Z5	332	I	C	0.005399	0.07927	0.008047
NHP mosaic 0Z5	332	I	D	0.004161	0.07927	0.008047
NHP mosaic 0Z5	332	I	E	0.007592	0.07927	0.008047
NHP mosaic 0Z5	332	I	F	0.003163	0.07927	0.008047
NHP mosaic 0Z5	332	I	G	0.005573	0.07927	0.008047
NHP mosaic 0Z5	332	I	H	0.004243	0.07927	0.008047
NHP mosaic 0Z5	332	I	K	0.003822	0.07927	0.008047
NHP mosaic 0Z5	332	I	L	0.003113	0.07927	0.008047
NHP mosaic 0Z5	332	I	M	0.005877	0.07927	0.008047
NHP mosaic 0Z5	332	I	N	0.002251	0.07927	0.008047
NHP mosaic 0Z5	332	I	P	0.001253	0.07927	0.008047
NHP mosaic 0Z5	332	I	Q	0.006578	0.07927	0.008047
NHP mosaic 0Z5	332	I	R	0.004705	0.07927	0.008047
NHP mosaic 0Z5	332	I	S	0.00345	0.07927	0.008047
NHP mosaic 0Z5	332	I	T	0.00114	0.07927	0.008047
NHP mosaic 0Z5	332	I	V	0.008047	0.07927	0.008047
NHP mosaic 0Z5	332	I	W	0.003712	0.07927	0.008047
NHP mosaic 0Z5	332	I	Y	0.003611	0.07927	0.008047
NHP mosaic 0Z5	333	T	A	0.007923	0.07602	0.0189
NHP mosaic 0Z5	333	T	C	0.001431	0.07602	0.0189
NHP mosaic 0Z5	333	T	D	0.003278	0.07602	0.0189
NHP mosaic 0Z5	333	T	E	0.0004881	0.07602	0.0189
NHP mosaic 0Z5	333	T	F	0.0006415	0.07602	0.0189
NHP mosaic 0Z5	333	T	G	0.005421	0.07602	0.0189
NHP mosaic 0Z5	333	T	H	0.00908	0.07602	0.0189
NHP mosaic 0Z5	333	T	I	0.002363	0.07602	0.0189
NHP mosaic 0Z5	333	T	K	0.0004019	0.07602	0.0189
NHP mosaic 0Z5	333	T	L	0.0004163	0.07602	0.0189
NHP mosaic 0Z5	333	T	M	0.0009371	0.07602	0.0189
NHP mosaic 0Z5	333	T	N	0.007635	0.07602	0.0189
NHP mosaic 0Z5	333	T	P	0.004019	0.07602	0.0189
NHP mosaic 0Z5	333	T	Q	0.0189	0.07602	0.0189
NHP mosaic 0Z5	333	T	R	0.001393	0.07602	0.0189
NHP mosaic 0Z5	333	T	S	0.004283	0.07602	0.0189
NHP mosaic 0Z5	333	T	V	0.0002503	0.07602	0.0189
NHP mosaic 0Z5	333	T	W	0.0004857	0.07602	0.0189
NHP mosaic 0Z5	333	T	Y	0.006668	0.07602	0.0189
NHP mosaic 0Z5	334	N	A	0.01785	0.109	0.01785
NHP mosaic 0Z5	334	N	C	0.01405	0.109	0.01785
NHP mosaic 0Z5	334	N	E	0.00305	0.109	0.01785
NHP mosaic 0Z5	334	N	G	0.008074	0.109	0.01785
NHP mosaic 0Z5	334	N	H	0.001506	0.109	0.01785
NHP mosaic 0Z5	334	N	I	0.004566	0.109	0.01785
NHP mosaic 0Z5	334	N	K	0.009107	0.109	0.01785
NHP mosaic 0Z5	334	N	L	0.007088	0.109	0.01785
NHP mosaic 0Z5	334	N	M	0.001086	0.109	0.01785
NHP mosaic 0Z5	334	N	P	0.006897	0.109	0.01785
NHP mosaic 0Z5	334	N	Q	0.006009	0.109	0.01785
NHP mosaic 0Z5	334	N	R	0.002988	0.109	0.01785
NHP mosaic 0Z5	334	N	S	0.009945	0.109	0.01785
NHP mosaic 0Z5	334	N	T	0.003708	0.109	0.01785
NHP mosaic 0Z5	334	N	V	0.002562	0.109	0.01785
NHP mosaic 0Z5	334	N	Y	0.01047	0.109	0.01785
NHP mosaic 0Z5	335	L	A	0.003595	0.09495	0.01861
NHP mosaic 0Z5	335	L	C	0.001853	0.09495	0.01861
NHP mosaic 0Z5	335	L	D	0.01346	0.09495	0.01861
NHP mosaic 0Z5	335	L	E	0.006061	0.09495	0.01861
NHP mosaic 0Z5	335	L	F	0.0008546	0.09495	0.01861
NHP mosaic 0Z5	335	L	G	0.01861	0.09495	0.01861
NHP mosaic 0Z5	335	L	H	0.004337	0.09495	0.01861
NHP mosaic 0Z5	335	L	I	0.001722	0.09495	0.01861
NHP mosaic 0Z5	335	L	K	0.003878	0.09495	0.01861
NHP mosaic 0Z5	335	L	M	0.00729	0.09495	0.01861
NHP mosaic 0Z5	335	L	N	0.002324	0.09495	0.01861
NHP mosaic 0Z5	335	L	P	0.009604	0.09495	0.01861
NHP mosaic 0Z5	335	L	Q	0.00671	0.09495	0.01861
NHP mosaic 0Z5	335	L	R	0.001395	0.09495	0.01861
NHP mosaic 0Z5	335	L	S	0.001503	0.09495	0.01861
NHP mosaic 0Z5	335	L	T	0.003117	0.09495	0.01861
NHP mosaic 0Z5	335	L	V	0.003918	0.09495	0.01861
NHP mosaic 0Z5	335	L	W	0.0008223	0.09495	0.01861
NHP mosaic 0Z5	335	L	Y	0.003901	0.09495	0.01861
NHP mosaic 0Z5	337	P	A	0.005469	0.1346	0.03651
NHP mosaic 0Z5	337	P	C	0.005945	0.1346	0.03651
NHP mosaic 0Z5	337	P	D	0.01436	0.1346	0.03651
NHP mosaic 0Z5	337	P	E	0.005034	0.1346	0.03651
NHP mosaic 0Z5	337	P	G	0.03651	0.1346	0.03651
NHP mosaic 0Z5	337	P	H	0.01265	0.1346	0.03651
NHP mosaic 0Z5	337	P	K	0.01601	0.1346	0.03651
NHP mosaic 0Z5	337	P	L	0.00253	0.1346	0.03651
NHP mosaic 0Z5	337	P	M	0.003776	0.1346	0.03651
NHP mosaic 0Z5	337	P	N	0.0036	0.1346	0.03651
NHP mosaic 0Z5	337	P	Q	0.005772	0.1346	0.03651
NHP mosaic 0Z5	337	P	R	0.005007	0.1346	0.03651
NHP mosaic 0Z5	337	P	S	0.0117	0.1346	0.03651
NHP mosaic 0Z5	337	P	T	0.004155	0.1346	0.03651
NHP mosaic 0Z5	337	P	Y	0.002126	0.1346	0.03651
NHP mosaic 0Z5	338	F	I	0.006028	0.03613	0.0215
NHP mosaic 0Z5	338	F	L	0.006185	0.03613	0.0215
NHP mosaic 0Z5	338	F	M	0.001852	0.03613	0.0215
NHP mosaic 0Z5	338	F	W	0.0215	0.03613	0.0215
NHP mosaic 0Z5	338	F	Y	0.0005625	0.03613	0.0215
NHP mosaic 0Z5	339	G	A	0.005335	0.09117	0.01264
NHP mosaic 0Z5	339	G	C	0.005368	0.09117	0.01264
NHP mosaic 0Z5	339	G	D	0.001446	0.09117	0.01264
NHP mosaic 0Z5	339	G	E	0.004577	0.09117	0.01264
NHP mosaic 0Z5	339	G	F	0.0007343	0.09117	0.01264
NHP mosaic 0Z5	339	G	H	0.00187	0.09117	0.01264
NHP mosaic 0Z5	339	G	I	0.01264	0.09117	0.01264
NHP mosaic 0Z5	339	G	K	0.003842	0.09117	0.01264
NHP mosaic 0Z5	339	G	L	0.002601	0.09117	0.01264
NHP mosaic 0Z5	339	G	M	0.006677	0.09117	0.01264
NHP mosaic 0Z5	339	G	N	0.007782	0.09117	0.01264
NHP mosaic 0Z5	339	G	P	0.00198	0.09117	0.01264
NHP mosaic 0Z5	339	G	Q	0.005539	0.09117	0.01264
NHP mosaic 0Z5	339	G	R	0.01071	0.09117	0.01264
NHP mosaic 0Z5	339	G	S	0.003486	0.09117	0.01264
NHP mosaic 0Z5	339	G	T	0.009738	0.09117	0.01264
NHP mosaic 0Z5	339	G	V	0.002404	0.09117	0.01264
NHP mosaic 0Z5	339	G	W	0.00275	0.09117	0.01264
NHP mosaic 0Z5	339	G	Y	0.001687	0.09117	0.01264
NHP mosaic 0Z5	340	E	A	0.002349	0.06472	0.01921
NHP mosaic 0Z5	340	E	D	0.009635	0.06472	0.01921
NHP mosaic 0Z5	340	E	G	0.001155	0.06472	0.01921
NHP mosaic 0Z5	340	E	H	0.009779	0.06472	0.01921
NHP mosaic 0Z5	340	E	I	0.002726	0.06472	0.01921
NHP mosaic 0Z5	340	E	K	0.001476	0.06472	0.01921
NHP mosaic 0Z5	340	E	L	0.005959	0.06472	0.01921
NHP mosaic 0Z5	340	E	M	0.0006603	0.06472	0.01921
NHP mosaic 0Z5	340	E	N	0.001269	0.06472	0.01921
NHP mosaic 0Z5	340	E	P	0.0008881	0.06472	0.01921
NHP mosaic 0Z5	340	E	Q	0.001052	0.06472	0.01921
NHP mosaic 0Z5	340	E	R	0.01921	0.06472	0.01921
NHP mosaic 0Z5	340	E	S	0.004073	0.06472	0.01921
NHP mosaic 0Z5	340	E	T	0.002649	0.06472	0.01921
NHP mosaic 0Z5	340	E	V	0.001847	0.06472	0.01921
NHP mosaic 0Z5	341	V	I	0.001693	0.006159	0.002587
NHP mosaic 0Z5	341	V	L	0.001879	0.006159	0.002587
NHP mosaic 0Z5	341	V	M	0.002587	0.006159	0.002587
NHP mosaic 0Z5	342	F	I	0.0006305	0.01889	0.01628
NHP mosaic 0Z5	342	F	L	0.01628	0.01889	0.01628
NHP mosaic 0Z5	342	F	M	0.001979	0.01889	0.01628
NHP mosaic 0Z5	344	A	E	0.01614	0.08296	0.02998
NHP mosaic 0Z5	344	A	I	0.02998	0.08296	0.02998
NHP mosaic 0Z5	344	A	K	0.00111	0.08296	0.02998
NHP mosaic 0Z5	344	A	M	0.01357	0.08296	0.02998
NHP mosaic 0Z5	344	A	N	0.01195	0.08296	0.02998
NHP mosaic 0Z5	344	A	Q	0.001655	0.08296	0.02998
NHP mosaic 0Z5	344	A	R	0.005675	0.08296	0.02998
NHP mosaic 0Z5	344	A	S	0.001891	0.08296	0.02998
NHP mosaic 0Z5	344	A	T	0.0009989	0.08296	0.02998
NHP mosaic 0Z5	345	T	A	0.009536	0.02866	0.009536
NHP mosaic 0Z5	345	T	D	0.001761	0.02866	0.009536
NHP mosaic 0Z5	345	T	E	0.00162	0.02866	0.009536
NHP mosaic 0Z5	345	T	K	0.0006333	0.02866	0.009536
NHP mosaic 0Z5	345	T	P	0.001853	0.02866	0.009536
NHP mosaic 0Z5	345	T	Q	0.001626	0.02866	0.009536
NHP mosaic 0Z5	345	T	R	0.003342	0.02866	0.009536
NHP mosaic 0Z5	345	T	S	0.00829	0.02866	0.009536
NHP mosaic 0Z5	346	R	A	0.00523	0.1337	0.02563
NHP mosaic 0Z5	346	R	C	0.005779	0.1337	0.02563
NHP mosaic 0Z5	346	R	D	0.007463	0.1337	0.02563
NHP mosaic 0Z5	346	R	E	0.0129	0.1337	0.02563
NHP mosaic 0Z5	346	R	F	0.01463	0.1337	0.02563
NHP mosaic 0Z5	346	R	G	0.005211	0.1337	0.02563
NHP mosaic 0Z5	346	R	H	0.004008	0.1337	0.02563
NHP mosaic 0Z5	346	R	I	0.002265	0.1337	0.02563
NHP mosaic 0Z5	346	R	K	0.02563	0.1337	0.02563
NHP mosaic 0Z5	346	R	L	0.0006199	0.1337	0.02563
NHP mosaic 0Z5	346	R	M	0.004885	0.1337	0.02563
NHP mosaic 0Z5	346	R	N	0.009292	0.1337	0.02563
NHP mosaic 0Z5	346	R	Q	0.00507	0.1337	0.02563
NHP mosaic 0Z5	346	R	S	0.0081	0.1337	0.02563
NHP mosaic 0Z5	346	R	T	0.004715	0.1337	0.02563
NHP mosaic 0Z5	346	R	V	0.005161	0.1337	0.02563
NHP mosaic 0Z5	346	R	W	0.006826	0.1337	0.02563
NHP mosaic 0Z5	346	R	Y	0.00595	0.1337	0.02563
NHP mosaic 0Z5	347	F	W	0.01244	0.01244	0.01244
NHP mosaic 0Z5	348	A	D	0.01054	0.07782	0.01518
NHP mosaic 0Z5	348	A	E	0.01518	0.07782	0.01518
NHP mosaic 0Z5	348	A	F	0.01514	0.07782	0.01518
NHP mosaic 0Z5	348	A	G	0.002356	0.07782	0.01518
NHP mosaic 0Z5	348	A	H	0.002647	0.07782	0.01518
NHP mosaic 0Z5	348	A	K	0.01011	0.07782	0.01518
NHP mosaic 0Z5	348	A	N	0.006569	0.07782	0.01518
NHP mosaic 0Z5	348	A	P	0.006694	0.07782	0.01518
NHP mosaic 0Z5	348	A	Q	0.001663	0.07782	0.01518
NHP mosaic 0Z5	348	A	S	0.006931	0.07782	0.01518
NHP mosaic 0Z5	349	S	N	0.01153	0.01737	0.01153
NHP mosaic 0Z5	349	S	P	0.005843	0.01737	0.01153
NHP mosaic 0Z5	350	V	P	0.002014	0.002014	0.002014
NHP mosaic 0Z5	351	Y	F	0.005512	0.01195	0.005512
NHP mosaic 0Z5	351	Y	H	0.0055	0.01195	0.005512
NHP mosaic 0Z5	351	Y	W	0.0009394	0.01195	0.005512
NHP mosaic 0Z5	352	A	C	0.005752	0.08613	0.01822
NHP mosaic 0Z5	352	A	D	0.01822	0.08613	0.01822
NHP mosaic 0Z5	352	A	E	0.01801	0.08613	0.01822
NHP mosaic 0Z5	352	A	H	0.003938	0.08613	0.01822
NHP mosaic 0Z5	352	A	K	0.01051	0.08613	0.01822
NHP mosaic 0Z5	352	A	M	0.002523	0.08613	0.01822
NHP mosaic 0Z5	352	A	N	0.01078	0.08613	0.01822
NHP mosaic 0Z5	352	A	Q	0.004302	0.08613	0.01822
NHP mosaic 0Z5	352	A	S	0.004515	0.08613	0.01822
NHP mosaic 0Z5	352	A	Y	0.007576	0.08613	0.01822
NHP mosaic 0Z5	354	N	A	0.001106	0.08038	0.01775
NHP mosaic 0Z5	354	N	C	0.0158	0.08038	0.01775
NHP mosaic 0Z5	354	N	D	0.01775	0.08038	0.01775
NHP mosaic 0Z5	354	N	E	0.006362	0.08038	0.01775
NHP mosaic 0Z5	354	N	G	0.0009538	0.08038	0.01775
NHP mosaic 0Z5	354	N	H	0.01109	0.08038	0.01775
NHP mosaic 0Z5	354	N	K	0.002742	0.08038	0.01775
NHP mosaic 0Z5	354	N	M	0.001171	0.08038	0.01775
NHP mosaic 0Z5	354	N	Q	0.005508	0.08038	0.01775
NHP mosaic 0Z5	354	N	R	0.004645	0.08038	0.01775
NHP mosaic 0Z5	354	N	S	0.004776	0.08038	0.01775
NHP mosaic 0Z5	354	N	T	0.006771	0.08038	0.01775
NHP mosaic 0Z5	354	N	V	0.001712	0.08038	0.01775
NHP mosaic 0Z5	356	K	A	0.003915	0.09194	0.02688
NHP mosaic 0Z5	356	K	E	0.007846	0.09194	0.02688
NHP mosaic 0Z5	356	K	L	0.004042	0.09194	0.02688
NHP mosaic 0Z5	356	K	M	0.004052	0.09194	0.02688
NHP mosaic 0Z5	356	K	Q	0.0062	0.09194	0.02688
NHP mosaic 0Z5	356	K	R	0.005562	0.09194	0.02688
NHP mosaic 0Z5	356	K	S	0.01087	0.09194	0.02688
NHP mosaic 0Z5	356	K	T	0.02688	0.09194	0.02688
NHP mosaic 0Z5	356	K	V	0.02257	0.09194	0.02688
NHP mosaic 0Z5	357	R	A	0.003409	0.1848	0.05423
NHP mosaic 0Z5	357	R	C	0.001828	0.1848	0.05423
NHP mosaic 0Z5	357	R	D	0.01823	0.1848	0.05423
NHP mosaic 0Z5	357	R	E	0.01824	0.1848	0.05423
NHP mosaic 0Z5	357	R	F	0.005049	0.1848	0.05423
NHP mosaic 0Z5	357	R	H	0.01279	0.1848	0.05423
NHP mosaic 0Z5	357	R	I	0.009741	0.1848	0.05423
NHP mosaic 0Z5	357	R	K	0.006844	0.1848	0.05423
NHP mosaic 0Z5	357	R	L	0.001255	0.1848	0.05423
NHP mosaic 0Z5	357	R	M	0.003895	0.1848	0.05423
NHP mosaic 0Z5	357	R	N	0.05423	0.1848	0.05423
NHP mosaic 0Z5	357	R	P	0.008614	0.1848	0.05423
NHP mosaic 0Z5	357	R	Q	0.005719	0.1848	0.05423
NHP mosaic 0Z5	357	R	S	0.006571	0.1848	0.05423
NHP mosaic 0Z5	357	R	T	0.009819	0.1848	0.05423
NHP mosaic 0Z5	357	R	V	0.005353	0.1848	0.05423
NHP mosaic 0Z5	357	R	W	0.00261	0.1848	0.05423
NHP mosaic 0Z5	357	R	Y	0.01058	0.1848	0.05423
NHP mosaic 0Z5	358	I	C	0.02846	0.06567	0.02846
NHP mosaic 0Z5	358	I	F	0.01007	0.06567	0.02846
NHP mosaic 0Z5	358	I	L	0.008567	0.06567	0.02846
NHP mosaic 0Z5	358	I	M	0.004194	0.06567	0.02846
NHP mosaic 0Z5	358	I	V	0.002451	0.06567	0.02846
NHP mosaic 0Z5	358	I	W	0.008024	0.06567	0.02846
NHP mosaic 0Z5	358	I	Y	0.00391	0.06567	0.02846
NHP mosaic 0Z5	359	S	A	0.001572	0.06874	0.01958
NHP mosaic 0Z5	359	S	C	0.01958	0.06874	0.01958
NHP mosaic 0Z5	359	S	D	0.004042	0.06874	0.01958
NHP mosaic 0Z5	359	S	E	0.008404	0.06874	0.01958
NHP mosaic 0Z5	359	S	F	0.0002549	0.06874	0.01958
NHP mosaic 0Z5	359	S	I	0.0006935	0.06874	0.01958
NHP mosaic 0Z5	359	S	K	0.01257	0.06874	0.01958
NHP mosaic 0Z5	359	S	M	0.005489	0.06874	0.01958
NHP mosaic 0Z5	359	S	N	0.0008094	0.06874	0.01958
NHP mosaic 0Z5	359	S	P	0.001595	0.06874	0.01958
NHP mosaic 0Z5	359	S	Q	0.003155	0.06874	0.01958
NHP mosaic 0Z5	359	S	R	0.002598	0.06874	0.01958
NHP mosaic 0Z5	359	S	T	0.002027	0.06874	0.01958
NHP mosaic 0Z5	359	S	V	0.005501	0.06874	0.01958
NHP mosaic 0Z5	359	S	W	0.0004551	0.06874	0.01958
NHP mosaic 0Z5	360	N	A	0.004446	0.1883	0.07378
NHP mosaic 0Z5	360	N	C	0.008397	0.1883	0.07378
NHP mosaic 0Z5	360	N	D	0.003711	0.1883	0.07378
NHP mosaic 0Z5	360	N	E	0.002566	0.1883	0.07378
NHP mosaic 0Z5	360	N	F	0.01458	0.1883	0.07378
NHP mosaic 0Z5	360	N	G	0.002358	0.1883	0.07378
NHP mosaic 0Z5	360	N	H	0.00164	0.1883	0.07378
NHP mosaic 0Z5	360	N	K	0.02054	0.1883	0.07378
NHP mosaic 0Z5	360	N	L	0.07378	0.1883	0.07378
NHP mosaic 0Z5	360	N	M	0.01073	0.1883	0.07378
NHP mosaic 0Z5	360	N	P	0.004534	0.1883	0.07378
NHP mosaic 0Z5	360	N	Q	0.007433	0.1883	0.07378
NHP mosaic 0Z5	360	N	R	0.0007442	0.1883	0.07378
NHP mosaic 0Z5	360	N	S	0.0006119	0.1883	0.07378
NHP mosaic 0Z5	360	N	T	0.01231	0.1883	0.07378
NHP mosaic 0Z5	360	N	W	0.01745	0.1883	0.07378
NHP mosaic 0Z5	360	N	Y	0.002486	0.1883	0.07378
NHP mosaic 0Z5	362	V	A	0.00269	0.1242	0.02414
NHP mosaic 0Z5	362	V	C	0.008577	0.1242	0.02414
NHP mosaic 0Z5	362	V	D	0.002738	0.1242	0.02414
NHP mosaic 0Z5	362	V	E	0.001143	0.1242	0.02414
NHP mosaic 0Z5	362	V	F	0.003918	0.1242	0.02414
NHP mosaic 0Z5	362	V	G	0.01128	0.1242	0.02414
NHP mosaic 0Z5	362	V	H	0.001967	0.1242	0.02414
NHP mosaic 0Z5	362	V	I	0.007762	0.1242	0.02414
NHP mosaic 0Z5	362	V	K	0.003962	0.1242	0.02414
NHP mosaic 0Z5	362	V	L	0.003409	0.1242	0.02414
NHP mosaic 0Z5	362	V	M	0.007472	0.1242	0.02414
NHP mosaic 0Z5	362	V	N	0.00534	0.1242	0.02414
NHP mosaic 0Z5	362	V	Q	0.002976	0.1242	0.02414
NHP mosaic 0Z5	362	V	R	0.01458	0.1242	0.02414
NHP mosaic 0Z5	362	V	S	0.02414	0.1242	0.02414
NHP mosaic 0Z5	362	V	T	0.01562	0.1242	0.02414
NHP mosaic 0Z5	362	V	W	0.002751	0.1242	0.02414
NHP mosaic 0Z5	362	V	Y	0.003913	0.1242	0.02414
NHP mosaic 0Z5	363	A	C	0.001898	0.05532	0.02486
NHP mosaic 0Z5	363	A	F	0.0003819	0.05532	0.02486
NHP mosaic 0Z5	363	A	G	0.002775	0.05532	0.02486
NHP mosaic 0Z5	363	A	H	0.005093	0.05532	0.02486
NHP mosaic 0Z5	363	A	L	0.003177	0.05532	0.02486
NHP mosaic 0Z5	363	A	P	0.004327	0.05532	0.02486
NHP mosaic 0Z5	363	A	Q	0.008257	0.05532	0.02486
NHP mosaic 0Z5	363	A	S	0.003572	0.05532	0.02486
NHP mosaic 0Z5	363	A	W	0.02486	0.05532	0.02486
NHP mosaic 0Z5	363	A	Y	0.0009884	0.05532	0.02486
NHP mosaic 0Z5	364	D	E	0.002235	0.002235	0.002235
NHP mosaic 0Z5	365	Y	A	0.0145	0.1275	0.02399
NHP mosaic 0Z5	365	Y	F	0.002154	0.1275	0.02399
NHP mosaic 0Z5	365	Y	G	0.02399	0.1275	0.02399
NHP mosaic 0Z5	365	Y	I	0.002483	0.1275	0.02399
NHP mosaic 0Z5	365	Y	L	0.02376	0.1275	0.02399
NHP mosaic 0Z5	365	Y	M	0.003894	0.1275	0.02399
NHP mosaic 0Z5	365	Y	P	0.02298	0.1275	0.02399
NHP mosaic 0Z5	365	Y	T	0.01657	0.1275	0.02399
NHP mosaic 0Z5	365	Y	V	0.01091	0.1275	0.02399
NHP mosaic 0Z5	365	Y	W	0.006242	0.1275	0.02399
NHP mosaic 0Z5	366	S	A	0.003296	0.108	0.02677
NHP mosaic 0Z5	366	S	D	0.008801	0.108	0.02677
NHP mosaic 0Z5	366	S	E	0.0112	0.108	0.02677
NHP mosaic 0Z5	366	S	F	0.001084	0.108	0.02677
NHP mosaic 0Z5	366	S	G	0.0009804	0.108	0.02677
NHP mosaic 0Z5	366	S	H	0.004288	0.108	0.02677
NHP mosaic 0Z5	366	S	I	0.005886	0.108	0.02677
NHP mosaic 0Z5	366	S	K	0.01332	0.108	0.02677
NHP mosaic 0Z5	366	S	L	0.0109	0.108	0.02677
NHP mosaic 0Z5	366	S	M	0.003257	0.108	0.02677
NHP mosaic 0Z5	366	S	N	0.009935	0.108	0.02677
NHP mosaic 0Z5	366	S	P	0.02677	0.108	0.02677
NHP mosaic 0Z5	366	S	Q	0.003329	0.108	0.02677
NHP mosaic 0Z5	366	S	R	0.0005878	0.108	0.02677
NHP mosaic 0Z5	366	S	T	0.002442	0.108	0.02677
NHP mosaic 0Z5	366	S	V	0.0007224	0.108	0.02677
NHP mosaic 0Z5	366	S	W	0.001188	0.108	0.02677
NHP mosaic 0Z5	367	V	A	0.008846	0.1368	0.02686
NHP mosaic 0Z5	367	V	C	0.005726	0.1368	0.02686
NHP mosaic 0Z5	367	V	D	0.003063	0.1368	0.02686
NHP mosaic 0Z5	367	V	E	0.003651	0.1368	0.02686
NHP mosaic 0Z5	367	V	F	0.01827	0.1368	0.02686
NHP mosaic 0Z5	367	V	G	0.003863	0.1368	0.02686
NHP mosaic 0Z5	367	V	H	0.008049	0.1368	0.02686
NHP mosaic 0Z5	367	V	I	0.003816	0.1368	0.02686
NHP mosaic 0Z5	367	V	K	0.006323	0.1368	0.02686
NHP mosaic 0Z5	367	V	L	0.002983	0.1368	0.02686
NHP mosaic 0Z5	367	V	M	0.01164	0.1368	0.02686
NHP mosaic 0Z5	367	V	N	0.003373	0.1368	0.02686
NHP mosaic 0Z5	367	V	P	0.01018	0.1368	0.02686
NHP mosaic 0Z5	367	V	Q	0.004618	0.1368	0.02686
NHP mosaic 0Z5	367	V	R	0.01062	0.1368	0.02686
NHP mosaic 0Z5	367	V	S	0.001797	0.1368	0.02686
NHP mosaic 0Z5	367	V	T	0.002245	0.1368	0.02686
NHP mosaic 0Z5	367	V	W	0.02686	0.1368	0.02686
NHP mosaic 0Z5	367	V	Y	0.0008468	0.1368	0.02686
NHP mosaic 0Z5	368	L	F	0.001919	0.02865	0.01396
NHP mosaic 0Z5	368	L	I	0.005621	0.02865	0.01396
NHP mosaic 0Z5	368	L	M	0.001792	0.02865	0.01396
NHP mosaic 0Z5	368	L	W	0.005363	0.02865	0.01396
NHP mosaic 0Z5	368	L	Y	0.01396	0.02865	0.01396
NHP mosaic 0Z5	369	Y	A	0.008975	0.2086	0.0762
NHP mosaic 0Z5	369	Y	C	0.008016	0.2086	0.0762
NHP mosaic 0Z5	369	Y	D	0.01588	0.2086	0.0762
NHP mosaic 0Z5	369	Y	E	0.006841	0.2086	0.0762
NHP mosaic 0Z5	369	Y	F	0.002776	0.2086	0.0762
NHP mosaic 0Z5	369	Y	G	0.003352	0.2086	0.0762
NHP mosaic 0Z5	369	Y	H	0.003014	0.2086	0.0762
NHP mosaic 0Z5	369	Y	I	0.008944	0.2086	0.0762
NHP mosaic 0Z5	369	Y	K	0.004647	0.2086	0.0762
NHP mosaic 0Z5	369	Y	L	0.006587	0.2086	0.0762
NHP mosaic 0Z5	369	Y	M	0.003975	0.2086	0.0762
NHP mosaic 0Z5	369	Y	N	0.0762	0.2086	0.0762
NHP mosaic 0Z5	369	Y	P	0.006033	0.2086	0.0762
NHP mosaic 0Z5	369	Y	Q	0.01486	0.2086	0.0762
NHP mosaic 0Z5	369	Y	R	0.00456	0.2086	0.0762
NHP mosaic 0Z5	369	Y	S	0.01219	0.2086	0.0762
NHP mosaic 0Z5	369	Y	T	0.01188	0.2086	0.0762
NHP mosaic 0Z5	369	Y	V	0.005852	0.2086	0.0762
NHP mosaic 0Z5	369	Y	W	0.00404	0.2086	0.0762
NHP mosaic 0Z5	370	N	A	0.01456	0.08335	0.01456
NHP mosaic 0Z5	370	N	D	0.01067	0.08335	0.01456
NHP mosaic 0Z5	370	N	E	0.004504	0.08335	0.01456
NHP mosaic 0Z5	370	N	F	0.007627	0.08335	0.01456
NHP mosaic 0Z5	370	N	G	0.001747	0.08335	0.01456
NHP mosaic 0Z5	370	N	H	0.004187	0.08335	0.01456
NHP mosaic 0Z5	370	N	K	0.009074	0.08335	0.01456
NHP mosaic 0Z5	370	N	L	0.0008037	0.08335	0.01456
NHP mosaic 0Z5	370	N	M	0.0009333	0.08335	0.01456
NHP mosaic 0Z5	370	N	P	0.005966	0.08335	0.01456
NHP mosaic 0Z5	370	N	Q	0.005442	0.08335	0.01456
NHP mosaic 0Z5	370	N	R	0.004654	0.08335	0.01456
NHP mosaic 0Z5	370	N	S	0.002144	0.08335	0.01456
NHP mosaic 0Z5	370	N	T	0.002218	0.08335	0.01456
NHP mosaic 0Z5	370	N	W	0.0006898	0.08335	0.01456
NHP mosaic 0Z5	370	N	Y	0.008133	0.08335	0.01456
NHP mosaic 0Z5	371	S	A	0.001911	0.07811	0.01079
NHP mosaic 0Z5	371	S	C	0.006265	0.07811	0.01079
NHP mosaic 0Z5	371	S	D	0.001896	0.07811	0.01079
NHP mosaic 0Z5	371	S	E	0.00213	0.07811	0.01079
NHP mosaic 0Z5	371	S	F	0.005659	0.07811	0.01079
NHP mosaic 0Z5	371	S	G	0.002489	0.07811	0.01079
NHP mosaic 0Z5	371	S	H	0.004388	0.07811	0.01079
NHP mosaic 0Z5	371	S	I	0.004865	0.07811	0.01079
NHP mosaic 0Z5	371	S	L	0.003275	0.07811	0.01079
NHP mosaic 0Z5	371	S	M	0.002768	0.07811	0.01079
NHP mosaic 0Z5	371	S	N	0.004153	0.07811	0.01079
NHP mosaic 0Z5	371	S	P	0.003896	0.07811	0.01079
NHP mosaic 0Z5	371	S	Q	0.002034	0.07811	0.01079
NHP mosaic 0Z5	371	S	R	0.007091	0.07811	0.01079
NHP mosaic 0Z5	371	S	T	0.009749	0.07811	0.01079
NHP mosaic 0Z5	371	S	V	0.00221	0.07811	0.01079
NHP mosaic 0Z5	371	S	W	0.002543	0.07811	0.01079
NHP mosaic 0Z5	371	S	Y	0.01079	0.07811	0.01079
NHP mosaic 0Z5	372	A	C	0.001251	0.05718	0.01031
NHP mosaic 0Z5	372	A	D	0.00147	0.05718	0.01031
NHP mosaic 0Z5	372	A	G	0.001794	0.05718	0.01031
NHP mosaic 0Z5	372	A	H	0.01031	0.05718	0.01031
NHP mosaic 0Z5	372	A	I	0.004641	0.05718	0.01031
NHP mosaic 0Z5	372	A	L	0.004181	0.05718	0.01031
NHP mosaic 0Z5	372	A	M	0.003929	0.05718	0.01031
NHP mosaic 0Z5	372	A	P	0.00479	0.05718	0.01031
NHP mosaic 0Z5	372	A	R	0.002996	0.05718	0.01031
NHP mosaic 0Z5	372	A	T	0.0101	0.05718	0.01031
NHP mosaic 0Z5	372	A	V	0.006617	0.05718	0.01031
NHP mosaic 0Z5	372	A	W	0.001565	0.05718	0.01031
NHP mosaic 0Z5	372	A	Y	0.003537	0.05718	0.01031
NHP mosaic 0Z5	373	S	A	0.005442	0.1527	0.02245
NHP mosaic 0Z5	373	S	C	0.003732	0.1527	0.02245
NHP mosaic 0Z5	373	S	D	0.01902	0.1527	0.02245
NHP mosaic 0Z5	373	S	E	0.004766	0.1527	0.02245
NHP mosaic 0Z5	373	S	F	0.005978	0.1527	0.02245
NHP mosaic 0Z5	373	S	G	0.02245	0.1527	0.02245
NHP mosaic 0Z5	373	S	H	0.003465	0.1527	0.02245
NHP mosaic 0Z5	373	S	I	0.002754	0.1527	0.02245
NHP mosaic 0Z5	373	S	K	0.01103	0.1527	0.02245
NHP mosaic 0Z5	373	S	L	0.006198	0.1527	0.02245
NHP mosaic 0Z5	373	S	M	0.007905	0.1527	0.02245
NHP mosaic 0Z5	373	S	N	0.01148	0.1527	0.02245
NHP mosaic 0Z5	373	S	P	0.005636	0.1527	0.02245
NHP mosaic 0Z5	373	S	Q	0.004396	0.1527	0.02245
NHP mosaic 0Z5	373	S	R	0.01406	0.1527	0.02245
NHP mosaic 0Z5	373	S	T	0.01545	0.1527	0.02245
NHP mosaic 0Z5	373	S	V	0.004149	0.1527	0.02245
NHP mosaic 0Z5	373	S	W	0.001204	0.1527	0.02245
NHP mosaic 0Z5	373	S	Y	0.003638	0.1527	0.02245
NHP mosaic 0Z5	374	F	A	0.006021	0.131	0.06335
NHP mosaic 0Z5	374	F	D	0.003122	0.131	0.06335
NHP mosaic 0Z5	374	F	G	0.002166	0.131	0.06335
NHP mosaic 0Z5	374	F	H	0.004604	0.131	0.06335
NHP mosaic 0Z5	374	F	I	0.002311	0.131	0.06335
NHP mosaic 0Z5	374	F	L	0.004966	0.131	0.06335
NHP mosaic 0Z5	374	F	M	0.005426	0.131	0.06335
NHP mosaic 0Z5	374	F	N	0.06335	0.131	0.06335
NHP mosaic 0Z5	374	F	P	0.02036	0.131	0.06335
NHP mosaic 0Z5	374	F	T	0.01267	0.131	0.06335
NHP mosaic 0Z5	374	F	W	0.003542	0.131	0.06335
NHP mosaic 0Z5	374	F	Y	0.002462	0.131	0.06335
NHP mosaic 0Z5	375	S	A	0.004708	0.04344	0.01303
NHP mosaic 0Z5	375	S	D	0.01303	0.04344	0.01303
NHP mosaic 0Z5	375	S	E	0.007018	0.04344	0.01303
NHP mosaic 0Z5	375	S	G	0.005259	0.04344	0.01303
NHP mosaic 0Z5	375	S	H	0.001068	0.04344	0.01303
NHP mosaic 0Z5	375	S	N	0.002044	0.04344	0.01303
NHP mosaic 0Z5	375	S	Q	0.004254	0.04344	0.01303
NHP mosaic 0Z5	375	S	T	0.006055	0.04344	0.01303
NHP mosaic 0Z5	376	T	A	0.003705	0.08788	0.01072
NHP mosaic 0Z5	376	T	C	0.004228	0.08788	0.01072
NHP mosaic 0Z5	376	T	D	0.003028	0.08788	0.01072
NHP mosaic 0Z5	376	T	E	0.006828	0.08788	0.01072
NHP mosaic 0Z5	376	T	F	0.003139	0.08788	0.01072
NHP mosaic 0Z5	376	T	H	0.006508	0.08788	0.01072
NHP mosaic 0Z5	376	T	I	0.001361	0.08788	0.01072
NHP mosaic 0Z5	376	T	K	0.003383	0.08788	0.01072
NHP mosaic 0Z5	376	T	L	0.01072	0.08788	0.01072
NHP mosaic 0Z5	376	T	M	0.002827	0.08788	0.01072
NHP mosaic 0Z5	376	T	N	0.00673	0.08788	0.01072
NHP mosaic 0Z5	376	T	Q	0.008881	0.08788	0.01072
NHP mosaic 0Z5	376	T	R	0.001342	0.08788	0.01072
NHP mosaic 0Z5	376	T	S	0.009679	0.08788	0.01072
NHP mosaic 0Z5	376	T	V	0.003	0.08788	0.01072
NHP mosaic 0Z5	376	T	W	0.006107	0.08788	0.01072
NHP mosaic 0Z5	376	T	Y	0.006406	0.08788	0.01072
NHP mosaic 0Z5	377	F	I	0.03537	0.05219	0.03537
NHP mosaic 0Z5	377	F	L	0.003435	0.05219	0.03537
NHP mosaic 0Z5	377	F	M	0.001659	0.05219	0.03537
NHP mosaic 0Z5	377	F	V	0.002063	0.05219	0.03537
NHP mosaic 0Z5	377	F	W	0.009663	0.05219	0.03537
NHP mosaic 0Z5	378	K	A	0.003688	0.1261	0.03595
NHP mosaic 0Z5	378	K	C	0.01058	0.1261	0.03595
NHP mosaic 0Z5	378	K	D	0.006207	0.1261	0.03595
NHP mosaic 0Z5	378	K	E	0.0182	0.1261	0.03595
NHP mosaic 0Z5	378	K	H	0.03595	0.1261	0.03595
NHP mosaic 0Z5	378	K	I	0.005169	0.1261	0.03595
NHP mosaic 0Z5	378	K	L	0.005972	0.1261	0.03595
NHP mosaic 0Z5	378	K	M	0.00101	0.1261	0.03595
NHP mosaic 0Z5	378	K	N	0.008902	0.1261	0.03595
NHP mosaic 0Z5	378	K	Q	0.00507	0.1261	0.03595
NHP mosaic 0Z5	378	K	R	0.009826	0.1261	0.03595
NHP mosaic 0Z5	378	K	S	0.009474	0.1261	0.03595
NHP mosaic 0Z5	378	K	T	0.003169	0.1261	0.03595
NHP mosaic 0Z5	378	K	V	0.00293	0.1261	0.03595
NHP mosaic 0Z5	380	Y	F	0.002783	0.009694	0.006911
NHP mosaic 0Z5	380	Y	W	0.006911	0.009694	0.006911
NHP mosaic 0Z5	381	G	H	0.008259	0.0516	0.01393
NHP mosaic 0Z5	381	G	K	0.009444	0.0516	0.01393
NHP mosaic 0Z5	381	G	N	0.003855	0.0516	0.01393
NHP mosaic 0Z5	381	G	Q	0.003974	0.0516	0.01393
NHP mosaic 0Z5	381	G	R	0.01393	0.0516	0.01393
NHP mosaic 0Z5	381	G	S	0.01214	0.0516	0.01393
NHP mosaic 0Z5	382	V	C	0.001313	0.05724	0.02242
NHP mosaic 0Z5	382	V	F	0.003244	0.05724	0.02242
NHP mosaic 0Z5	382	V	I	0.02242	0.05724	0.02242
NHP mosaic 0Z5	382	V	L	0.002496	0.05724	0.02242
NHP mosaic 0Z5	382	V	M	0.009934	0.05724	0.02242
NHP mosaic 0Z5	382	V	T	0.005393	0.05724	0.02242
NHP mosaic 0Z5	382	V	W	0.005076	0.05724	0.02242
NHP mosaic 0Z5	382	V	Y	0.007361	0.05724	0.02242
NHP mosaic 0Z5	383	S	A	0.005638	0.1537	0.02744
NHP mosaic 0Z5	383	S	C	0.02129	0.1537	0.02744
NHP mosaic 0Z5	383	S	D	0.02744	0.1537	0.02744
NHP mosaic 0Z5	383	S	E	0.0227	0.1537	0.02744
NHP mosaic 0Z5	383	S	F	0.001385	0.1537	0.02744
NHP mosaic 0Z5	383	S	G	0.001902	0.1537	0.02744
NHP mosaic 0Z5	383	S	H	0.001945	0.1537	0.02744
NHP mosaic 0Z5	383	S	I	0.006082	0.1537	0.02744
NHP mosaic 0Z5	383	S	K	0.005263	0.1537	0.02744
NHP mosaic 0Z5	383	S	L	0.00683	0.1537	0.02744
NHP mosaic 0Z5	383	S	M	0.001758	0.1537	0.02744
NHP mosaic 0Z5	383	S	N	0.006011	0.1537	0.02744
NHP mosaic 0Z5	383	S	P	0.005248	0.1537	0.02744
NHP mosaic 0Z5	383	S	Q	0.004551	0.1537	0.02744
NHP mosaic 0Z5	383	S	R	0.001801	0.1537	0.02744
NHP mosaic 0Z5	383	S	T	0.00188	0.1537	0.02744
NHP mosaic 0Z5	383	S	V	0.01379	0.1537	0.02744
NHP mosaic 0Z5	383	S	W	0.005007	0.1537	0.02744
NHP mosaic 0Z5	383	S	Y	0.01318	0.1537	0.02744
NHP mosaic 0Z5	384	P	A	0.01291	0.164	0.02574
NHP mosaic 0Z5	384	P	C	0.003626	0.164	0.02574
NHP mosaic 0Z5	384	P	D	0.01356	0.164	0.02574
NHP mosaic 0Z5	384	P	E	0.01603	0.164	0.02574
NHP mosaic 0Z5	384	P	F	0.01446	0.164	0.02574
NHP mosaic 0Z5	384	P	G	0.001601	0.164	0.02574
NHP mosaic 0Z5	384	P	H	0.01057	0.164	0.02574
NHP mosaic 0Z5	384	P	I	0.005387	0.164	0.02574
NHP mosaic 0Z5	384	P	K	0.02574	0.164	0.02574
NHP mosaic 0Z5	384	P	L	0.006563	0.164	0.02574
NHP mosaic 0Z5	384	P	M	0.004503	0.164	0.02574
NHP mosaic 0Z5	384	P	N	0.006467	0.164	0.02574
NHP mosaic 0Z5	384	P	Q	0.007208	0.164	0.02574
NHP mosaic 0Z5	384	P	R	0.01073	0.164	0.02574
NHP mosaic 0Z5	384	P	S	0.001949	0.164	0.02574
NHP mosaic 0Z5	384	P	T	0.003958	0.164	0.02574
NHP mosaic 0Z5	384	P	V	0.01155	0.164	0.02574
NHP mosaic 0Z5	384	P	W	0.002483	0.164	0.02574
NHP mosaic 0Z5	384	P	Y	0.004662	0.164	0.02574
NHP mosaic 0Z5	385	T	A	0.003146	0.1061	0.01778
NHP mosaic 0Z5	385	T	C	0.007147	0.1061	0.01778
NHP mosaic 0Z5	385	T	D	0.01778	0.1061	0.01778
NHP mosaic 0Z5	385	T	E	0.01694	0.1061	0.01778
NHP mosaic 0Z5	385	T	F	0.002267	0.1061	0.01778
NHP mosaic 0Z5	385	T	G	0.002751	0.1061	0.01778
NHP mosaic 0Z5	385	T	H	0.003539	0.1061	0.01778
NHP mosaic 0Z5	385	T	I	0.001717	0.1061	0.01778
NHP mosaic 0Z5	385	T	K	0.00276	0.1061	0.01778
NHP mosaic 0Z5	385	T	L	0.005932	0.1061	0.01778
NHP mosaic 0Z5	385	T	M	0.004003	0.1061	0.01778
NHP mosaic 0Z5	385	T	N	0.001166	0.1061	0.01778
NHP mosaic 0Z5	385	T	P	0.007805	0.1061	0.01778
NHP mosaic 0Z5	385	T	Q	0.007278	0.1061	0.01778
NHP mosaic 0Z5	385	T	R	0.001807	0.1061	0.01778
NHP mosaic 0Z5	385	T	S	0.004819	0.1061	0.01778
NHP mosaic 0Z5	385	T	V	0.002882	0.1061	0.01778
NHP mosaic 0Z5	385	T	W	0.00349	0.1061	0.01778
NHP mosaic 0Z5	385	T	Y	0.008829	0.1061	0.01778
NHP mosaic 0Z5	386	K	A	0.01729	0.1903	0.02633
NHP mosaic 0Z5	386	K	C	0.004671	0.1903	0.02633
NHP mosaic 0Z5	386	K	D	0.02633	0.1903	0.02633
NHP mosaic 0Z5	386	K	E	0.02403	0.1903	0.02633
NHP mosaic 0Z5	386	K	F	0.005262	0.1903	0.02633
NHP mosaic 0Z5	386	K	G	0.0241	0.1903	0.02633
NHP mosaic 0Z5	386	K	H	0.007635	0.1903	0.02633
NHP mosaic 0Z5	386	K	I	0.002791	0.1903	0.02633
NHP mosaic 0Z5	386	K	L	0.005518	0.1903	0.02633
NHP mosaic 0Z5	386	K	M	0.007091	0.1903	0.02633
NHP mosaic 0Z5	386	K	N	0.01447	0.1903	0.02633
NHP mosaic 0Z5	386	K	Q	0.01301	0.1903	0.02633
NHP mosaic 0Z5	386	K	R	0.005254	0.1903	0.02633
NHP mosaic 0Z5	386	K	S	0.01477	0.1903	0.02633
NHP mosaic 0Z5	386	K	T	0.0086	0.1903	0.02633
NHP mosaic 0Z5	386	K	V	0.005892	0.1903	0.02633
NHP mosaic 0Z5	386	K	Y	0.003558	0.1903	0.02633
NHP mosaic 0Z5	387	L	F	0.0121	0.0264	0.01216
NHP mosaic 0Z5	387	L	I	0.0007883	0.0264	0.01216
NHP mosaic 0Z5	387	L	M	0.001353	0.0264	0.01216
NHP mosaic 0Z5	387	L	W	0.01216	0.0264	0.01216
NHP mosaic 0Z5	388	N	A	0.004053	0.09717	0.03005
NHP mosaic 0Z5	388	N	C	0.00638	0.09717	0.03005
NHP mosaic 0Z5	388	N	D	0.001414	0.09717	0.03005
NHP mosaic 0Z5	388	N	E	0.001867	0.09717	0.03005
NHP mosaic 0Z5	388	N	F	0.01993	0.09717	0.03005
NHP mosaic 0Z5	388	N	G	0.003561	0.09717	0.03005
NHP mosaic 0Z5	388	N	H	0.004372	0.09717	0.03005
NHP mosaic 0Z5	388	N	I	0.003896	0.09717	0.03005
NHP mosaic 0Z5	388	N	K	0.001071	0.09717	0.03005
NHP mosaic 0Z5	388	N	L	0.001026	0.09717	0.03005
NHP mosaic 0Z5	388	N	M	0.001553	0.09717	0.03005
NHP mosaic 0Z5	388	N	P	0.002424	0.09717	0.03005
NHP mosaic 0Z5	388	N	Q	0.002101	0.09717	0.03005
NHP mosaic 0Z5	388	N	R	0.007339	0.09717	0.03005
NHP mosaic 0Z5	388	N	S	0.001675	0.09717	0.03005
NHP mosaic 0Z5	388	N	T	0.0008636	0.09717	0.03005
NHP mosaic 0Z5	388	N	V	0.003594	0.09717	0.03005
NHP mosaic 0Z5	388	N	Y	0.03005	0.09717	0.03005
NHP mosaic 0Z5	389	D	A	0.000712	0.07117	0.01178
NHP mosaic 0Z5	389	D	C	0.004702	0.07117	0.01178
NHP mosaic 0Z5	389	D	E	0.00746	0.07117	0.01178
NHP mosaic 0Z5	389	D	F	0.003743	0.07117	0.01178
NHP mosaic 0Z5	389	D	G	0.00127	0.07117	0.01178
NHP mosaic 0Z5	389	D	H	0.01102	0.07117	0.01178
NHP mosaic 0Z5	389	D	K	0.002028	0.07117	0.01178
NHP mosaic 0Z5	389	D	L	0.001874	0.07117	0.01178
NHP mosaic 0Z5	389	D	M	0.007455	0.07117	0.01178
NHP mosaic 0Z5	389	D	N	0.00355	0.07117	0.01178
NHP mosaic 0Z5	389	D	Q	0.002905	0.07117	0.01178
NHP mosaic 0Z5	389	D	R	0.003311	0.07117	0.01178
NHP mosaic 0Z5	389	D	S	0.002063	0.07117	0.01178
NHP mosaic 0Z5	389	D	T	0.00439	0.07117	0.01178
NHP mosaic 0Z5	389	D	W	0.002903	0.07117	0.01178
NHP mosaic 0Z5	389	D	Y	0.01178	0.07117	0.01178
NHP mosaic 0Z5	390	L	A	0.004414	0.1052	0.03134
NHP mosaic 0Z5	390	L	C	0.002448	0.1052	0.03134
NHP mosaic 0Z5	390	L	D	0.006526	0.1052	0.03134
NHP mosaic 0Z5	390	L	E	0.004584	0.1052	0.03134
NHP mosaic 0Z5	390	L	F	0.01619	0.1052	0.03134
NHP mosaic 0Z5	390	L	G	0.0008165	0.1052	0.03134
NHP mosaic 0Z5	390	L	H	0.002127	0.1052	0.03134
NHP mosaic 0Z5	390	L	I	0.001154	0.1052	0.03134
NHP mosaic 0Z5	390	L	K	0.004996	0.1052	0.03134
NHP mosaic 0Z5	390	L	M	0.006941	0.1052	0.03134
NHP mosaic 0Z5	390	L	N	0.001578	0.1052	0.03134
NHP mosaic 0Z5	390	L	Q	0.004898	0.1052	0.03134
NHP mosaic 0Z5	390	L	R	0.002157	0.1052	0.03134
NHP mosaic 0Z5	390	L	S	0.003056	0.1052	0.03134
NHP mosaic 0Z5	390	L	T	0.03134	0.1052	0.03134
NHP mosaic 0Z5	390	L	V	0.003719	0.1052	0.03134
NHP mosaic 0Z5	390	L	W	0.004217	0.1052	0.03134
NHP mosaic 0Z5	390	L	Y	0.004024	0.1052	0.03134
NHP mosaic 0Z5	392	F	A	0.006274	0.1111	0.02113
NHP mosaic 0Z5	392	F	C	0.003802	0.1111	0.02113
NHP mosaic 0Z5	392	F	D	0.02113	0.1111	0.02113
NHP mosaic 0Z5	392	F	G	0.007776	0.1111	0.02113
NHP mosaic 0Z5	392	F	H	0.00289	0.1111	0.02113
NHP mosaic 0Z5	392	F	I	0.002763	0.1111	0.02113
NHP mosaic 0Z5	392	F	K	0.01025	0.1111	0.02113
NHP mosaic 0Z5	392	F	L	0.004383	0.1111	0.02113
NHP mosaic 0Z5	392	F	M	0.003933	0.1111	0.02113
NHP mosaic 0Z5	392	F	N	0.001143	0.1111	0.02113
NHP mosaic 0Z5	392	F	P	0.004253	0.1111	0.02113
NHP mosaic 0Z5	392	F	Q	0.01006	0.1111	0.02113
NHP mosaic 0Z5	392	F	S	0.004127	0.1111	0.02113
NHP mosaic 0Z5	392	F	T	0.00689	0.1111	0.02113
NHP mosaic 0Z5	392	F	V	0.01216	0.1111	0.02113
NHP mosaic 0Z5	392	F	W	0.006234	0.1111	0.02113
NHP mosaic 0Z5	392	F	Y	0.003011	0.1111	0.02113
NHP mosaic 0Z5	393	T	A	0.002555	0.08264	0.02112
NHP mosaic 0Z5	393	T	C	0.004376	0.08264	0.02112
NHP mosaic 0Z5	393	T	D	0.005039	0.08264	0.02112
NHP mosaic 0Z5	393	T	E	0.005631	0.08264	0.02112
NHP mosaic 0Z5	393	T	F	0.00532	0.08264	0.02112
NHP mosaic 0Z5	393	T	G	0.001585	0.08264	0.02112
NHP mosaic 0Z5	393	T	H	0.02112	0.08264	0.02112
NHP mosaic 0Z5	393	T	I	0.005181	0.08264	0.02112
NHP mosaic 0Z5	393	T	K	0.001604	0.08264	0.02112
NHP mosaic 0Z5	393	T	L	0.003079	0.08264	0.02112
NHP mosaic 0Z5	393	T	M	0.001183	0.08264	0.02112
NHP mosaic 0Z5	393	T	N	0.004301	0.08264	0.02112
NHP mosaic 0Z5	393	T	P	0.001933	0.08264	0.02112
NHP mosaic 0Z5	393	T	Q	0.003416	0.08264	0.02112
NHP mosaic 0Z5	393	T	R	0.005891	0.08264	0.02112
NHP mosaic 0Z5	393	T	S	0.002798	0.08264	0.02112
NHP mosaic 0Z5	393	T	V	0.001182	0.08264	0.02112
NHP mosaic 0Z5	393	T	Y	0.006456	0.08264	0.02112
NHP mosaic 0Z5	394	N	A	0.003499	0.07531	0.01058
NHP mosaic 0Z5	394	N	C	0.003332	0.07531	0.01058
NHP mosaic 0Z5	394	N	D	0.002169	0.07531	0.01058
NHP mosaic 0Z5	394	N	E	0.003072	0.07531	0.01058
NHP mosaic 0Z5	394	N	F	0.0013	0.07531	0.01058
NHP mosaic 0Z5	394	N	G	0.002431	0.07531	0.01058
NHP mosaic 0Z5	394	N	H	0.003577	0.07531	0.01058
NHP mosaic 0Z5	394	N	I	0.003105	0.07531	0.01058
NHP mosaic 0Z5	394	N	K	0.001871	0.07531	0.01058
NHP mosaic 0Z5	394	N	L	0.001534	0.07531	0.01058
NHP mosaic 0Z5	394	N	M	0.001524	0.07531	0.01058
NHP mosaic 0Z5	394	N	P	0.01058	0.07531	0.01058
NHP mosaic 0Z5	394	N	Q	0.003623	0.07531	0.01058
NHP mosaic 0Z5	394	N	R	0.001596	0.07531	0.01058
NHP mosaic 0Z5	394	N	S	0.005632	0.07531	0.01058
NHP mosaic 0Z5	394	N	T	0.01033	0.07531	0.01058
NHP mosaic 0Z5	394	N	V	0.006683	0.07531	0.01058
NHP mosaic 0Z5	394	N	W	0.002154	0.07531	0.01058
NHP mosaic 0Z5	394	N	Y	0.007291	0.07531	0.01058
NHP mosaic 0Z5	395	V	A	0.004898	0.08369	0.05883
NHP mosaic 0Z5	395	V	C	0.001629	0.08369	0.05883
NHP mosaic 0Z5	395	V	F	0.05883	0.08369	0.05883
NHP mosaic 0Z5	395	V	G	0.002514	0.08369	0.05883
NHP mosaic 0Z5	395	V	I	0.01206	0.08369	0.05883
NHP mosaic 0Z5	395	V	L	0.001756	0.08369	0.05883
NHP mosaic 0Z5	395	V	M	0.001999	0.08369	0.05883
NHP mosaic 0Z5	396	Y	C	0.01267	0.1262	0.0687
NHP mosaic 0Z5	396	Y	F	0.002525	0.1262	0.0687
NHP mosaic 0Z5	396	Y	H	0.002716	0.1262	0.0687
NHP mosaic 0Z5	396	Y	I	0.003817	0.1262	0.0687
NHP mosaic 0Z5	396	Y	L	0.02274	0.1262	0.0687
NHP mosaic 0Z5	396	Y	M	0.002044	0.1262	0.0687
NHP mosaic 0Z5	396	Y	N	0.004709	0.1262	0.0687
NHP mosaic 0Z5	396	Y	T	0.0687	0.1262	0.0687
NHP mosaic 0Z5	396	Y	V	0.005058	0.1262	0.0687
NHP mosaic 0Z5	396	Y	W	0.001196	0.1262	0.0687
NHP mosaic 0Z5	397	A	C	0.007708	0.02836	0.008656
NHP mosaic 0Z5	397	A	I	0.006005	0.02836	0.008656
NHP mosaic 0Z5	397	A	L	0.004505	0.02836	0.008656
NHP mosaic 0Z5	397	A	M	0.008656	0.02836	0.008656
NHP mosaic 0Z5	397	A	V	0.001484	0.02836	0.008656
NHP mosaic 0Z5	399	S	T	0.002411	0.002411	0.002411
NHP mosaic 0Z5	402	I	C	0.005142	0.01132	0.005142
NHP mosaic 0Z5	402	I	L	0.003033	0.01132	0.005142
NHP mosaic 0Z5	402	I	V	0.003146	0.01132	0.005142
NHP mosaic 0Z5	403	R	A	0.006793	0.02078	0.006793
NHP mosaic 0Z5	403	R	K	0.006702	0.02078	0.006793
NHP mosaic 0Z5	403	R	M	0.005395	0.02078	0.006793
NHP mosaic 0Z5	403	R	Q	0.0007586	0.02078	0.006793
NHP mosaic 0Z5	403	R	S	0.001133	0.02078	0.006793
NHP mosaic 0Z5	405	D	A	0.02156	0.1504	0.02644
NHP mosaic 0Z5	405	D	C	0.005225	0.1504	0.02644
NHP mosaic 0Z5	405	D	E	0.002832	0.1504	0.02644
NHP mosaic 0Z5	405	D	F	0.002656	0.1504	0.02644
NHP mosaic 0Z5	405	D	G	0.002557	0.1504	0.02644
NHP mosaic 0Z5	405	D	H	0.01002	0.1504	0.02644
NHP mosaic 0Z5	405	D	I	0.004016	0.1504	0.02644
NHP mosaic 0Z5	405	D	K	0.01491	0.1504	0.02644
NHP mosaic 0Z5	405	D	L	0.006434	0.1504	0.02644
NHP mosaic 0Z5	405	D	M	0.01033	0.1504	0.02644
NHP mosaic 0Z5	405	D	N	0.01749	0.1504	0.02644
NHP mosaic 0Z5	405	D	Q	0.004163	0.1504	0.02644
NHP mosaic 0Z5	405	D	R	0.007394	0.1504	0.02644
NHP mosaic 0Z5	405	D	S	0.007237	0.1504	0.02644
NHP mosaic 0Z5	405	D	T	0.003035	0.1504	0.02644
NHP mosaic 0Z5	405	D	V	0.004128	0.1504	0.02644
NHP mosaic 0Z5	405	D	Y	0.02644	0.1504	0.02644
NHP mosaic 0Z5	406	E	D	0.007042	0.03941	0.022
NHP mosaic 0Z5	406	E	H	0.003061	0.03941	0.022
NHP mosaic 0Z5	406	E	Q	0.022	0.03941	0.022
NHP mosaic 0Z5	406	E	W	0.007306	0.03941	0.022
NHP mosaic 0Z5	407	V	I	0.003599	0.01328	0.006821
NHP mosaic 0Z5	407	V	L	0.002862	0.01328	0.006821
NHP mosaic 0Z5	407	V	M	0.006821	0.01328	0.006821
NHP mosaic 0Z5	408	R	A	0.003369	0.1235	0.01227
NHP mosaic 0Z5	408	R	C	0.009968	0.1235	0.01227
NHP mosaic 0Z5	408	R	D	0.01176	0.1235	0.01227
NHP mosaic 0Z5	408	R	E	0.008295	0.1235	0.01227
NHP mosaic 0Z5	408	R	F	0.0005163	0.1235	0.01227
NHP mosaic 0Z5	408	R	G	0.005003	0.1235	0.01227
NHP mosaic 0Z5	408	R	H	0.002282	0.1235	0.01227
NHP mosaic 0Z5	408	R	I	0.004741	0.1235	0.01227
NHP mosaic 0Z5	408	R	K	0.006073	0.1235	0.01227
NHP mosaic 0Z5	408	R	L	0.0032	0.1235	0.01227
NHP mosaic 0Z5	408	R	M	0.003725	0.1235	0.01227
NHP mosaic 0Z5	408	R	N	0.008211	0.1235	0.01227
NHP mosaic 0Z5	408	R	P	0.004052	0.1235	0.01227
NHP mosaic 0Z5	408	R	Q	0.005647	0.1235	0.01227
NHP mosaic 0Z5	408	R	S	0.008769	0.1235	0.01227
NHP mosaic 0Z5	408	R	T	0.01182	0.1235	0.01227
NHP mosaic 0Z5	408	R	V	0.01227	0.1235	0.01227
NHP mosaic 0Z5	408	R	W	0.012	0.1235	0.01227
NHP mosaic 0Z5	408	R	Y	0.001771	0.1235	0.01227
NHP mosaic 0Z5	409	Q	E	0.04478	0.04478	0.04478
NHP mosaic 0Z5	410	I	V	0.001466	0.001466	0.001466
NHP mosaic 0Z5	411	A	E	0.0005551	0.01528	0.007372
NHP mosaic 0Z5	411	A	G	0.007372	0.01528	0.007372
NHP mosaic 0Z5	411	A	Q	0.003675	0.01528	0.007372
NHP mosaic 0Z5	411	A	S	0.002938	0.01528	0.007372
NHP mosaic 0Z5	411	A	W	0.0007429	0.01528	0.007372
NHP mosaic 0Z5	413	G	A	0.004551	0.125	0.01905
NHP mosaic 0Z5	413	G	C	0.004301	0.125	0.01905
NHP mosaic 0Z5	413	G	D	0.006732	0.125	0.01905
NHP mosaic 0Z5	413	G	E	0.00356	0.125	0.01905
NHP mosaic 0Z5	413	G	F	0.003712	0.125	0.01905
NHP mosaic 0Z5	413	G	H	0.01477	0.125	0.01905
NHP mosaic 0Z5	413	G	K	0.01684	0.125	0.01905
NHP mosaic 0Z5	413	G	L	0.00174	0.125	0.01905
NHP mosaic 0Z5	413	G	M	0.009343	0.125	0.01905
NHP mosaic 0Z5	413	G	N	0.01905	0.125	0.01905
NHP mosaic 0Z5	413	G	Q	0.004803	0.125	0.01905
NHP mosaic 0Z5	413	G	R	0.009612	0.125	0.01905
NHP mosaic 0Z5	413	G	S	0.003475	0.125	0.01905
NHP mosaic 0Z5	413	G	T	0.01899	0.125	0.01905
NHP mosaic 0Z5	413	G	Y	0.003537	0.125	0.01905
NHP mosaic 0Z5	414	Q	A	0.01027	0.04511	0.01027
NHP mosaic 0Z5	414	Q	C	0.001371	0.04511	0.01027
NHP mosaic 0Z5	414	Q	E	0.005327	0.04511	0.01027
NHP mosaic 0Z5	414	Q	G	0.003851	0.04511	0.01027
NHP mosaic 0Z5	414	Q	I	0.00894	0.04511	0.01027
NHP mosaic 0Z5	414	Q	K	0.002724	0.04511	0.01027
NHP mosaic 0Z5	414	Q	M	0.001462	0.04511	0.01027
NHP mosaic 0Z5	414	Q	R	0.001853	0.04511	0.01027
NHP mosaic 0Z5	414	Q	S	0.003522	0.04511	0.01027
NHP mosaic 0Z5	414	Q	T	0.002567	0.04511	0.01027
NHP mosaic 0Z5	414	Q	V	0.003228	0.04511	0.01027
NHP mosaic 0Z5	415	T	A	0.005563	0.07405	0.01527
NHP mosaic 0Z5	415	T	C	0.01527	0.07405	0.01527
NHP mosaic 0Z5	415	T	D	0.003144	0.07405	0.01527
NHP mosaic 0Z5	415	T	E	0.003547	0.07405	0.01527
NHP mosaic 0Z5	415	T	G	0.00183	0.07405	0.01527
NHP mosaic 0Z5	415	T	H	0.004104	0.07405	0.01527
NHP mosaic 0Z5	415	T	I	0.001839	0.07405	0.01527
NHP mosaic 0Z5	415	T	K	0.005364	0.07405	0.01527
NHP mosaic 0Z5	415	T	M	0.004587	0.07405	0.01527
NHP mosaic 0Z5	415	T	N	0.006839	0.07405	0.01527
NHP mosaic 0Z5	415	T	Q	0.007084	0.07405	0.01527
NHP mosaic 0Z5	415	T	R	0.004004	0.07405	0.01527
NHP mosaic 0Z5	415	T	S	0.003777	0.07405	0.01527
NHP mosaic 0Z5	415	T	V	0.002815	0.07405	0.01527
NHP mosaic 0Z5	415	T	W	0.001668	0.07405	0.01527
NHP mosaic 0Z5	415	T	Y	0.00261	0.07405	0.01527
NHP mosaic 0Z5	417	N	A	0.01393	0.1533	0.01946
NHP mosaic 0Z5	417	N	C	0.002607	0.1533	0.01946
NHP mosaic 0Z5	417	N	D	0.0009572	0.1533	0.01946
NHP mosaic 0Z5	417	N	E	0.01801	0.1533	0.01946
NHP mosaic 0Z5	417	N	F	0.008786	0.1533	0.01946
NHP mosaic 0Z5	417	N	G	0.002273	0.1533	0.01946
NHP mosaic 0Z5	417	N	H	0.009424	0.1533	0.01946
NHP mosaic 0Z5	417	N	I	0.01533	0.1533	0.01946
NHP mosaic 0Z5	417	N	K	0.0009299	0.1533	0.01946
NHP mosaic 0Z5	417	N	L	0.01343	0.1533	0.01946
NHP mosaic 0Z5	417	N	M	0.01946	0.1533	0.01946
NHP mosaic 0Z5	417	N	P	0.001732	0.1533	0.01946
NHP mosaic 0Z5	417	N	Q	0.01186	0.1533	0.01946
NHP mosaic 0Z5	417	N	R	0.002372	0.1533	0.01946
NHP mosaic 0Z5	417	N	S	0.009735	0.1533	0.01946
NHP mosaic 0Z5	417	N	T	0.003945	0.1533	0.01946
NHP mosaic 0Z5	417	N	V	0.006624	0.1533	0.01946
NHP mosaic 0Z5	417	N	W	0.004517	0.1533	0.01946
NHP mosaic 0Z5	417	N	Y	0.007422	0.1533	0.01946
NHP mosaic 0Z5	418	I	V	0.001681	0.001681	0.001681
NHP mosaic 0Z5	419	A	P	0.00254	0.00254	0.00254
NHP mosaic 0Z5	420	D	A	0.002007	0.0631	0.0157
NHP mosaic 0Z5	420	D	C	0.01166	0.0631	0.0157
NHP mosaic 0Z5	420	D	E	0.0004579	0.0631	0.0157
NHP mosaic 0Z5	420	D	K	0.007871	0.0631	0.0157
NHP mosaic 0Z5	420	D	M	0.001953	0.0631	0.0157
NHP mosaic 0Z5	420	D	N	0.004584	0.0631	0.0157
NHP mosaic 0Z5	420	D	Q	0.0157	0.0631	0.0157
NHP mosaic 0Z5	420	D	S	0.007251	0.0631	0.0157
NHP mosaic 0Z5	420	D	W	0.0005437	0.0631	0.0157
NHP mosaic 0Z5	420	D	Y	0.01108	0.0631	0.0157
NHP mosaic 0Z5	421	Y	F	0.005248	0.02481	0.007897
NHP mosaic 0Z5	421	Y	H	0.005017	0.02481	0.007897
NHP mosaic 0Z5	421	Y	K	0.007897	0.02481	0.007897
NHP mosaic 0Z5	421	Y	M	0.001782	0.02481	0.007897
NHP mosaic 0Z5	421	Y	N	0.00351	0.02481	0.007897
NHP mosaic 0Z5	421	Y	W	0.001355	0.02481	0.007897
NHP mosaic 0Z5	424	K	R	0.00157	0.00157	0.00157
NHP mosaic 0Z5	425	L	I	0.002509	0.006662	0.002509
NHP mosaic 0Z5	425	L	M	0.002008	0.006662	0.002509
NHP mosaic 0Z5	425	L	V	0.002144	0.006662	0.002509
NHP mosaic 0Z5	426	P	A	0.01052	0.01052	0.01052
NHP mosaic 0Z5	427	D	A	0.00256	0.1585	0.02845
NHP mosaic 0Z5	427	D	C	0.005826	0.1585	0.02845
NHP mosaic 0Z5	427	D	E	0.008862	0.1585	0.02845
NHP mosaic 0Z5	427	D	F	0.00259	0.1585	0.02845
NHP mosaic 0Z5	427	D	G	0.005008	0.1585	0.02845
NHP mosaic 0Z5	427	D	H	0.01281	0.1585	0.02845
NHP mosaic 0Z5	427	D	I	0.006996	0.1585	0.02845
NHP mosaic 0Z5	427	D	K	0.02845	0.1585	0.02845
NHP mosaic 0Z5	427	D	L	0.01032	0.1585	0.02845
NHP mosaic 0Z5	427	D	M	0.007433	0.1585	0.02845
NHP mosaic 0Z5	427	D	N	0.004751	0.1585	0.02845
NHP mosaic 0Z5	427	D	P	0.02082	0.1585	0.02845
NHP mosaic 0Z5	427	D	Q	0.002838	0.1585	0.02845
NHP mosaic 0Z5	427	D	R	0.006879	0.1585	0.02845
NHP mosaic 0Z5	427	D	S	0.003101	0.1585	0.02845
NHP mosaic 0Z5	427	D	T	0.005806	0.1585	0.02845
NHP mosaic 0Z5	427	D	V	0.01206	0.1585	0.02845
NHP mosaic 0Z5	427	D	W	0.00716	0.1585	0.02845
NHP mosaic 0Z5	427	D	Y	0.004206	0.1585	0.02845
NHP mosaic 0Z5	428	D	A	0.01123	0.1513	0.03292
NHP mosaic 0Z5	428	D	C	0.01625	0.1513	0.03292
NHP mosaic 0Z5	428	D	E	0.006059	0.1513	0.03292
NHP mosaic 0Z5	428	D	G	0.006714	0.1513	0.03292
NHP mosaic 0Z5	428	D	H	0.009646	0.1513	0.03292
NHP mosaic 0Z5	428	D	I	0.01296	0.1513	0.03292
NHP mosaic 0Z5	428	D	K	0.004958	0.1513	0.03292
NHP mosaic 0Z5	428	D	L	0.007054	0.1513	0.03292
NHP mosaic 0Z5	428	D	M	0.002606	0.1513	0.03292
NHP mosaic 0Z5	428	D	N	0.03292	0.1513	0.03292
NHP mosaic 0Z5	428	D	P	0.002741	0.1513	0.03292
NHP mosaic 0Z5	428	D	Q	0.007946	0.1513	0.03292
NHP mosaic 0Z5	428	D	R	0.008713	0.1513	0.03292
NHP mosaic 0Z5	428	D	S	0.004536	0.1513	0.03292
NHP mosaic 0Z5	428	D	T	0.001675	0.1513	0.03292
NHP mosaic 0Z5	428	D	V	0.002814	0.1513	0.03292
NHP mosaic 0Z5	428	D	W	0.006621	0.1513	0.03292
NHP mosaic 0Z5	428	D	Y	0.005879	0.1513	0.03292
NHP mosaic 0Z5	429	F	W	0.006711	0.006711	0.006711
NHP mosaic 0Z5	430	T	A	0.003382	0.1034	0.04229
NHP mosaic 0Z5	430	T	C	0.002869	0.1034	0.04229
NHP mosaic 0Z5	430	T	E	0.003723	0.1034	0.04229
NHP mosaic 0Z5	430	T	F	0.005695	0.1034	0.04229
NHP mosaic 0Z5	430	T	H	0.002212	0.1034	0.04229
NHP mosaic 0Z5	430	T	I	0.003296	0.1034	0.04229
NHP mosaic 0Z5	430	T	K	0.007867	0.1034	0.04229
NHP mosaic 0Z5	430	T	L	0.003281	0.1034	0.04229
NHP mosaic 0Z5	430	T	M	0.009728	0.1034	0.04229
NHP mosaic 0Z5	430	T	N	0.0006411	0.1034	0.04229
NHP mosaic 0Z5	430	T	Q	0.001996	0.1034	0.04229
NHP mosaic 0Z5	430	T	R	0.006376	0.1034	0.04229
NHP mosaic 0Z5	430	T	S	0.002924	0.1034	0.04229
NHP mosaic 0Z5	430	T	V	0.002785	0.1034	0.04229
NHP mosaic 0Z5	430	T	W	0.004358	0.1034	0.04229
NHP mosaic 0Z5	430	T	Y	0.04229	0.1034	0.04229
NHP mosaic 0Z5	433	V	I	0.0008836	0.0008836	0.0008836
NHP mosaic 0Z5	434	I	A	0.0009727	0.0366	0.01079
NHP mosaic 0Z5	434	I	C	0.00545	0.0366	0.01079
NHP mosaic 0Z5	434	I	F	0.01079	0.0366	0.01079
NHP mosaic 0Z5	434	I	L	0.002999	0.0366	0.01079
NHP mosaic 0Z5	434	I	M	0.006817	0.0366	0.01079
NHP mosaic 0Z5	434	I	V	0.002053	0.0366	0.01079
NHP mosaic 0Z5	434	I	W	0.005031	0.0366	0.01079
NHP mosaic 0Z5	434	I	Y	0.002495	0.0366	0.01079
NHP mosaic 0Z5	435	A	S	0.002508	0.005447	0.002939
NHP mosaic 0Z5	435	A	T	0.002939	0.005447	0.002939
NHP mosaic 0Z5	438	S	A	0.004116	0.005723	0.004116
NHP mosaic 0Z5	438	S	T	0.001607	0.005723	0.004116
NHP mosaic 0Z5	439	N	A	0.006721	0.05168	0.01217
NHP mosaic 0Z5	439	N	C	0.004381	0.05168	0.01217
NHP mosaic 0Z5	439	N	H	0.007654	0.05168	0.01217
NHP mosaic 0Z5	439	N	K	0.01217	0.05168	0.01217
NHP mosaic 0Z5	439	N	L	0.004983	0.05168	0.01217
NHP mosaic 0Z5	439	N	M	0.005001	0.05168	0.01217
NHP mosaic 0Z5	439	N	Q	0.002214	0.05168	0.01217
NHP mosaic 0Z5	439	N	R	0.000488	0.05168	0.01217
NHP mosaic 0Z5	439	N	V	0.008067	0.05168	0.01217
NHP mosaic 0Z5	440	N	A	0.003696	0.08654	0.01516
NHP mosaic 0Z5	440	N	C	0.004188	0.08654	0.01516
NHP mosaic 0Z5	440	N	D	0.004999	0.08654	0.01516
NHP mosaic 0Z5	440	N	E	0.002801	0.08654	0.01516
NHP mosaic 0Z5	440	N	F	0.006175	0.08654	0.01516
NHP mosaic 0Z5	440	N	G	0.00421	0.08654	0.01516
NHP mosaic 0Z5	440	N	H	0.006513	0.08654	0.01516
NHP mosaic 0Z5	440	N	I	0.003723	0.08654	0.01516
NHP mosaic 0Z5	440	N	K	0.002478	0.08654	0.01516
NHP mosaic 0Z5	440	N	L	0.002182	0.08654	0.01516
NHP mosaic 0Z5	440	N	M	0.004476	0.08654	0.01516
NHP mosaic 0Z5	440	N	P	0.0007577	0.08654	0.01516
NHP mosaic 0Z5	440	N	Q	0.006952	0.08654	0.01516
NHP mosaic 0Z5	440	N	R	0.006408	0.08654	0.01516
NHP mosaic 0Z5	440	N	S	0.00416	0.08654	0.01516
NHP mosaic 0Z5	440	N	T	0.004053	0.08654	0.01516
NHP mosaic 0Z5	440	N	V	0.001986	0.08654	0.01516
NHP mosaic 0Z5	440	N	W	0.01516	0.08654	0.01516
NHP mosaic 0Z5	440	N	Y	0.001625	0.08654	0.01516
NHP mosaic 0Z5	441	L	A	0.002574	0.07335	0.01492
NHP mosaic 0Z5	441	L	C	0.0008983	0.07335	0.01492
NHP mosaic 0Z5	441	L	D	0.002777	0.07335	0.01492
NHP mosaic 0Z5	441	L	E	0.004809	0.07335	0.01492
NHP mosaic 0Z5	441	L	F	0.000674	0.07335	0.01492
NHP mosaic 0Z5	441	L	H	0.0009578	0.07335	0.01492
NHP mosaic 0Z5	441	L	I	0.00253	0.07335	0.01492
NHP mosaic 0Z5	441	L	K	0.003773	0.07335	0.01492
NHP mosaic 0Z5	441	L	M	0.003245	0.07335	0.01492
NHP mosaic 0Z5	441	L	N	0.00754	0.07335	0.01492
NHP mosaic 0Z5	441	L	Q	0.00388	0.07335	0.01492
NHP mosaic 0Z5	441	L	R	0.0009012	0.07335	0.01492
NHP mosaic 0Z5	441	L	S	0.01376	0.07335	0.01492
NHP mosaic 0Z5	441	L	T	0.01492	0.07335	0.01492
NHP mosaic 0Z5	441	L	V	0.002953	0.07335	0.01492
NHP mosaic 0Z5	441	L	W	0.003458	0.07335	0.01492
NHP mosaic 0Z5	441	L	Y	0.003704	0.07335	0.01492
NHP mosaic 0Z5	443	S	A	0.006492	0.01775	0.006492
NHP mosaic 0Z5	443	S	C	0.003106	0.01775	0.006492
NHP mosaic 0Z5	443	S	G	0.003543	0.01775	0.006492
NHP mosaic 0Z5	443	S	T	0.004606	0.01775	0.006492
NHP mosaic 0Z5	444	K	A	0.003505	0.06606	0.01256
NHP mosaic 0Z5	444	K	C	0.001324	0.06606	0.01256
NHP mosaic 0Z5	444	K	D	0.002218	0.06606	0.01256
NHP mosaic 0Z5	444	K	E	0.007812	0.06606	0.01256
NHP mosaic 0Z5	444	K	G	0.0007402	0.06606	0.01256
NHP mosaic 0Z5	444	K	H	0.002991	0.06606	0.01256
NHP mosaic 0Z5	444	K	I	0.006988	0.06606	0.01256
NHP mosaic 0Z5	444	K	L	0.002133	0.06606	0.01256
NHP mosaic 0Z5	444	K	M	0.0008655	0.06606	0.01256
NHP mosaic 0Z5	444	K	N	0.001941	0.06606	0.01256
NHP mosaic 0Z5	444	K	P	0.00285	0.06606	0.01256
NHP mosaic 0Z5	444	K	Q	0.002975	0.06606	0.01256
NHP mosaic 0Z5	444	K	R	0.0008015	0.06606	0.01256
NHP mosaic 0Z5	444	K	S	0.01256	0.06606	0.01256
NHP mosaic 0Z5	444	K	T	0.009219	0.06606	0.01256
NHP mosaic 0Z5	444	K	V	0.004456	0.06606	0.01256
NHP mosaic 0Z5	444	K	W	0.002454	0.06606	0.01256
NHP mosaic 0Z5	444	K	Y	0.0002228	0.06606	0.01256
NHP mosaic 0Z5	445	V	A	0.001011	0.1026	0.01268
NHP mosaic 0Z5	445	V	C	0.0007226	0.1026	0.01268
NHP mosaic 0Z5	445	V	D	0.002289	0.1026	0.01268
NHP mosaic 0Z5	445	V	E	0.007977	0.1026	0.01268
NHP mosaic 0Z5	445	V	F	0.003088	0.1026	0.01268
NHP mosaic 0Z5	445	V	G	0.001548	0.1026	0.01268
NHP mosaic 0Z5	445	V	H	0.001356	0.1026	0.01268
NHP mosaic 0Z5	445	V	I	0.01268	0.1026	0.01268
NHP mosaic 0Z5	445	V	K	0.008546	0.1026	0.01268
NHP mosaic 0Z5	445	V	L	0.006564	0.1026	0.01268
NHP mosaic 0Z5	445	V	M	0.006161	0.1026	0.01268
NHP mosaic 0Z5	445	V	N	0.01163	0.1026	0.01268
NHP mosaic 0Z5	445	V	P	0.003153	0.1026	0.01268
NHP mosaic 0Z5	445	V	Q	0.003632	0.1026	0.01268
NHP mosaic 0Z5	445	V	R	0.00264	0.1026	0.01268
NHP mosaic 0Z5	445	V	S	0.003206	0.1026	0.01268
NHP mosaic 0Z5	445	V	T	0.01229	0.1026	0.01268
NHP mosaic 0Z5	445	V	W	0.009096	0.1026	0.01268
NHP mosaic 0Z5	445	V	Y	0.005029	0.1026	0.01268
NHP mosaic 0Z5	446	G	A	0.001296	0.1066	0.02693
NHP mosaic 0Z5	446	G	D	0.002116	0.1066	0.02693
NHP mosaic 0Z5	446	G	E	0.001884	0.1066	0.02693
NHP mosaic 0Z5	446	G	F	0.001563	0.1066	0.02693
NHP mosaic 0Z5	446	G	H	0.01647	0.1066	0.02693
NHP mosaic 0Z5	446	G	K	0.01322	0.1066	0.02693
NHP mosaic 0Z5	446	G	M	0.001279	0.1066	0.02693
NHP mosaic 0Z5	446	G	N	0.007311	0.1066	0.02693
NHP mosaic 0Z5	446	G	P	0.00125	0.1066	0.02693
NHP mosaic 0Z5	446	G	Q	0.005147	0.1066	0.02693
NHP mosaic 0Z5	446	G	R	0.003012	0.1066	0.02693
NHP mosaic 0Z5	446	G	S	0.01918	0.1066	0.02693
NHP mosaic 0Z5	446	G	T	0.004138	0.1066	0.02693
NHP mosaic 0Z5	446	G	V	0.02693	0.1066	0.02693
NHP mosaic 0Z5	446	G	Y	0.001764	0.1066	0.02693
NHP mosaic 0Z5	447	G	A	0.002178	0.06467	0.01392
NHP mosaic 0Z5	447	G	C	0.002394	0.06467	0.01392
NHP mosaic 0Z5	447	G	D	0.01392	0.06467	0.01392
NHP mosaic 0Z5	447	G	E	0.004058	0.06467	0.01392
NHP mosaic 0Z5	447	G	F	0.002564	0.06467	0.01392
NHP mosaic 0Z5	447	G	H	0.002055	0.06467	0.01392
NHP mosaic 0Z5	447	G	I	0.003584	0.06467	0.01392
NHP mosaic 0Z5	447	G	K	0.003051	0.06467	0.01392
NHP mosaic 0Z5	447	G	L	0.00181	0.06467	0.01392
NHP mosaic 0Z5	447	G	M	0.002573	0.06467	0.01392
NHP mosaic 0Z5	447	G	N	0.0004856	0.06467	0.01392
NHP mosaic 0Z5	447	G	P	0.001218	0.06467	0.01392
NHP mosaic 0Z5	447	G	Q	0.003911	0.06467	0.01392
NHP mosaic 0Z5	447	G	R	0.00376	0.06467	0.01392
NHP mosaic 0Z5	447	G	S	0.005372	0.06467	0.01392
NHP mosaic 0Z5	447	G	T	0.006524	0.06467	0.01392
NHP mosaic 0Z5	447	G	V	0.0027	0.06467	0.01392
NHP mosaic 0Z5	447	G	Y	0.002509	0.06467	0.01392
NHP mosaic 0Z5	448	N	A	0.0007171	0.04817	0.02447
NHP mosaic 0Z5	448	N	D	0.007369	0.04817	0.02447
NHP mosaic 0Z5	448	N	E	0.003072	0.04817	0.02447
NHP mosaic 0Z5	448	N	G	0.002481	0.04817	0.02447
NHP mosaic 0Z5	448	N	H	0.02447	0.04817	0.02447
NHP mosaic 0Z5	448	N	K	0.004751	0.04817	0.02447
NHP mosaic 0Z5	448	N	Q	0.002688	0.04817	0.02447
NHP mosaic 0Z5	448	N	R	0.001594	0.04817	0.02447
NHP mosaic 0Z5	448	N	S	0.0004609	0.04817	0.02447
NHP mosaic 0Z5	448	N	T	0.0005641	0.04817	0.02447
NHP mosaic 0Z5	449	Y	A	0.003903	0.1309	0.01987
NHP mosaic 0Z5	449	Y	C	0.00385	0.1309	0.01987
NHP mosaic 0Z5	449	Y	D	0.01008	0.1309	0.01987
NHP mosaic 0Z5	449	Y	E	0.00696	0.1309	0.01987
NHP mosaic 0Z5	449	Y	F	0.005002	0.1309	0.01987
NHP mosaic 0Z5	449	Y	G	0.002505	0.1309	0.01987
NHP mosaic 0Z5	449	Y	H	0.005233	0.1309	0.01987
NHP mosaic 0Z5	449	Y	I	0.00354	0.1309	0.01987
NHP mosaic 0Z5	449	Y	K	0.008828	0.1309	0.01987
NHP mosaic 0Z5	449	Y	L	0.00218	0.1309	0.01987
NHP mosaic 0Z5	449	Y	M	0.00271	0.1309	0.01987
NHP mosaic 0Z5	449	Y	N	0.01121	0.1309	0.01987
NHP mosaic 0Z5	449	Y	P	0.007258	0.1309	0.01987
NHP mosaic 0Z5	449	Y	Q	0.01115	0.1309	0.01987
NHP mosaic 0Z5	449	Y	R	0.007404	0.1309	0.01987
NHP mosaic 0Z5	449	Y	S	0.006539	0.1309	0.01987
NHP mosaic 0Z5	449	Y	T	0.008477	0.1309	0.01987
NHP mosaic 0Z5	449	Y	V	0.004233	0.1309	0.01987
NHP mosaic 0Z5	449	Y	W	0.01987	0.1309	0.01987
NHP mosaic 0Z5	450	N	A	0.0006944	0.1347	0.05336
NHP mosaic 0Z5	450	N	C	0.005406	0.1347	0.05336
NHP mosaic 0Z5	450	N	D	0.007355	0.1347	0.05336
NHP mosaic 0Z5	450	N	E	0.001925	0.1347	0.05336
NHP mosaic 0Z5	450	N	F	0.003665	0.1347	0.05336
NHP mosaic 0Z5	450	N	G	0.0008401	0.1347	0.05336
NHP mosaic 0Z5	450	N	H	0.001691	0.1347	0.05336
NHP mosaic 0Z5	450	N	I	0.0002945	0.1347	0.05336
NHP mosaic 0Z5	450	N	L	0.00132	0.1347	0.05336
NHP mosaic 0Z5	450	N	M	0.0004519	0.1347	0.05336
NHP mosaic 0Z5	450	N	P	0.00982	0.1347	0.05336
NHP mosaic 0Z5	450	N	Q	0.002939	0.1347	0.05336
NHP mosaic 0Z5	450	N	R	0.003603	0.1347	0.05336
NHP mosaic 0Z5	450	N	S	0.001749	0.1347	0.05336
NHP mosaic 0Z5	450	N	T	0.05336	0.1347	0.05336
NHP mosaic 0Z5	450	N	V	0.001064	0.1347	0.05336
NHP mosaic 0Z5	450	N	W	0.003286	0.1347	0.05336
NHP mosaic 0Z5	450	N	Y	0.03523	0.1347	0.05336
NHP mosaic 0Z5	451	Y	F	0.003485	0.03356	0.02412
NHP mosaic 0Z5	451	Y	H	0.02412	0.03356	0.02412
NHP mosaic 0Z5	451	Y	L	0.005951	0.03356	0.02412
NHP mosaic 0Z5	452	L	A	0.01783	0.2068	0.0207
NHP mosaic 0Z5	452	L	C	0.0104	0.2068	0.0207
NHP mosaic 0Z5	452	L	D	0.01937	0.2068	0.0207
NHP mosaic 0Z5	452	L	E	0.01789	0.2068	0.0207
NHP mosaic 0Z5	452	L	F	0.0207	0.2068	0.0207
NHP mosaic 0Z5	452	L	G	0.01346	0.2068	0.0207
NHP mosaic 0Z5	452	L	H	0.00793	0.2068	0.0207
NHP mosaic 0Z5	452	L	I	0.00232	0.2068	0.0207
NHP mosaic 0Z5	452	L	K	0.004666	0.2068	0.0207
NHP mosaic 0Z5	452	L	M	0.008839	0.2068	0.0207
NHP mosaic 0Z5	452	L	N	0.006892	0.2068	0.0207
NHP mosaic 0Z5	452	L	Q	0.01056	0.2068	0.0207
NHP mosaic 0Z5	452	L	R	0.009072	0.2068	0.0207
NHP mosaic 0Z5	452	L	S	0.01823	0.2068	0.0207
NHP mosaic 0Z5	452	L	T	0.01385	0.2068	0.0207
NHP mosaic 0Z5	452	L	V	0.003738	0.2068	0.0207
NHP mosaic 0Z5	452	L	W	0.008172	0.2068	0.0207
NHP mosaic 0Z5	452	L	Y	0.01287	0.2068	0.0207
NHP mosaic 0Z5	453	Y	A	0.003735	0.03957	0.009014
NHP mosaic 0Z5	453	Y	F	0.009014	0.03957	0.009014
NHP mosaic 0Z5	453	Y	H	0.006327	0.03957	0.009014
NHP mosaic 0Z5	453	Y	K	0.004725	0.03957	0.009014
NHP mosaic 0Z5	453	Y	R	0.002349	0.03957	0.009014
NHP mosaic 0Z5	453	Y	S	0.00584	0.03957	0.009014
NHP mosaic 0Z5	453	Y	W	0.007579	0.03957	0.009014
NHP mosaic 0Z5	455	L	A	0.0011	0.0813	0.01338
NHP mosaic 0Z5	455	L	C	0.003009	0.0813	0.01338
NHP mosaic 0Z5	455	L	D	0.001246	0.0813	0.01338
NHP mosaic 0Z5	455	L	E	0.002287	0.0813	0.01338
NHP mosaic 0Z5	455	L	F	0.001417	0.0813	0.01338
NHP mosaic 0Z5	455	L	G	0.003463	0.0813	0.01338
NHP mosaic 0Z5	455	L	H	0.003532	0.0813	0.01338
NHP mosaic 0Z5	455	L	I	0.01116	0.0813	0.01338
NHP mosaic 0Z5	455	L	K	0.009545	0.0813	0.01338
NHP mosaic 0Z5	455	L	M	0.004191	0.0813	0.01338
NHP mosaic 0Z5	455	L	N	0.004024	0.0813	0.01338
NHP mosaic 0Z5	455	L	P	0.003464	0.0813	0.01338
NHP mosaic 0Z5	455	L	Q	0.003362	0.0813	0.01338
NHP mosaic 0Z5	455	L	R	0.002877	0.0813	0.01338
NHP mosaic 0Z5	455	L	S	0.001689	0.0813	0.01338
NHP mosaic 0Z5	455	L	T	0.002103	0.0813	0.01338
NHP mosaic 0Z5	455	L	V	0.003083	0.0813	0.01338
NHP mosaic 0Z5	455	L	W	0.01338	0.0813	0.01338
NHP mosaic 0Z5	455	L	Y	0.006363	0.0813	0.01338
NHP mosaic 0Z5	456	F	A	0.02172	0.1142	0.02172
NHP mosaic 0Z5	456	F	C	0.01026	0.1142	0.02172
NHP mosaic 0Z5	456	F	H	0.00286	0.1142	0.02172
NHP mosaic 0Z5	456	F	I	0.02053	0.1142	0.02172
NHP mosaic 0Z5	456	F	K	0.001246	0.1142	0.02172
NHP mosaic 0Z5	456	F	L	0.002342	0.1142	0.02172
NHP mosaic 0Z5	456	F	M	0.01968	0.1142	0.02172
NHP mosaic 0Z5	456	F	N	0.004505	0.1142	0.02172
NHP mosaic 0Z5	456	F	Q	0.002135	0.1142	0.02172
NHP mosaic 0Z5	456	F	R	0.001716	0.1142	0.02172
NHP mosaic 0Z5	456	F	T	0.004747	0.1142	0.02172
NHP mosaic 0Z5	456	F	V	0.01283	0.1142	0.02172
NHP mosaic 0Z5	456	F	W	0.008098	0.1142	0.02172
NHP mosaic 0Z5	456	F	Y	0.001481	0.1142	0.02172
NHP mosaic 0Z5	458	K	A	0.001401	0.1445	0.04809
NHP mosaic 0Z5	458	K	C	0.006828	0.1445	0.04809
NHP mosaic 0Z5	458	K	D	0.003678	0.1445	0.04809
NHP mosaic 0Z5	458	K	E	0.002428	0.1445	0.04809
NHP mosaic 0Z5	458	K	F	0.005223	0.1445	0.04809
NHP mosaic 0Z5	458	K	G	0.00258	0.1445	0.04809
NHP mosaic 0Z5	458	K	H	0.04809	0.1445	0.04809
NHP mosaic 0Z5	458	K	I	0.03722	0.1445	0.04809
NHP mosaic 0Z5	458	K	L	0.004266	0.1445	0.04809
NHP mosaic 0Z5	458	K	M	0.001904	0.1445	0.04809
NHP mosaic 0Z5	458	K	N	0.00319	0.1445	0.04809
NHP mosaic 0Z5	458	K	P	0.005953	0.1445	0.04809
NHP mosaic 0Z5	458	K	Q	0.0026	0.1445	0.04809
NHP mosaic 0Z5	458	K	R	0.006607	0.1445	0.04809
NHP mosaic 0Z5	458	K	S	0.003628	0.1445	0.04809
NHP mosaic 0Z5	458	K	T	0.002731	0.1445	0.04809
NHP mosaic 0Z5	458	K	V	0.001668	0.1445	0.04809
NHP mosaic 0Z5	458	K	W	0.003202	0.1445	0.04809
NHP mosaic 0Z5	458	K	Y	0.001345	0.1445	0.04809
NHP mosaic 0Z5	459	S	E	0.007976	0.0195	0.007976
NHP mosaic 0Z5	459	S	I	0.001898	0.0195	0.007976
NHP mosaic 0Z5	459	S	L	0.000847	0.0195	0.007976
NHP mosaic 0Z5	459	S	M	0.0008585	0.0195	0.007976
NHP mosaic 0Z5	459	S	N	0.004401	0.0195	0.007976
NHP mosaic 0Z5	459	S	P	0.001543	0.0195	0.007976
NHP mosaic 0Z5	459	S	W	0.001981	0.0195	0.007976
NHP mosaic 0Z5	460	N	C	0.0008281	0.08911	0.01677
NHP mosaic 0Z5	460	N	D	0.0006159	0.08911	0.01677
NHP mosaic 0Z5	460	N	E	0.01109	0.08911	0.01677
NHP mosaic 0Z5	460	N	F	0.002804	0.08911	0.01677
NHP mosaic 0Z5	460	N	G	0.001736	0.08911	0.01677
NHP mosaic 0Z5	460	N	H	0.005122	0.08911	0.01677
NHP mosaic 0Z5	460	N	I	0.006418	0.08911	0.01677
NHP mosaic 0Z5	460	N	K	0.003811	0.08911	0.01677
NHP mosaic 0Z5	460	N	L	0.005277	0.08911	0.01677
NHP mosaic 0Z5	460	N	M	0.01677	0.08911	0.01677
NHP mosaic 0Z5	460	N	P	0.008039	0.08911	0.01677
NHP mosaic 0Z5	460	N	Q	0.001202	0.08911	0.01677
NHP mosaic 0Z5	460	N	R	0.004457	0.08911	0.01677
NHP mosaic 0Z5	460	N	S	0.003948	0.08911	0.01677
NHP mosaic 0Z5	460	N	T	0.01069	0.08911	0.01677
NHP mosaic 0Z5	460	N	V	0.005185	0.08911	0.01677
NHP mosaic 0Z5	460	N	Y	0.001117	0.08911	0.01677
NHP mosaic 0Z5	461	L	I	0.002469	0.007746	0.003237
NHP mosaic 0Z5	461	L	M	0.00204	0.007746	0.003237
NHP mosaic 0Z5	461	L	V	0.003237	0.007746	0.003237
NHP mosaic 0Z5	462	K	A	0.006244	0.06363	0.008609
NHP mosaic 0Z5	462	K	C	0.002946	0.06363	0.008609
NHP mosaic 0Z5	462	K	D	0.006979	0.06363	0.008609
NHP mosaic 0Z5	462	K	E	0.007087	0.06363	0.008609
NHP mosaic 0Z5	462	K	F	0.008609	0.06363	0.008609
NHP mosaic 0Z5	462	K	G	0.003129	0.06363	0.008609
NHP mosaic 0Z5	462	K	H	0.0009101	0.06363	0.008609
NHP mosaic 0Z5	462	K	I	0.002778	0.06363	0.008609
NHP mosaic 0Z5	462	K	L	0.004793	0.06363	0.008609
NHP mosaic 0Z5	462	K	M	0.00364	0.06363	0.008609
NHP mosaic 0Z5	462	K	N	0.0008678	0.06363	0.008609
NHP mosaic 0Z5	462	K	Q	0.002034	0.06363	0.008609
NHP mosaic 0Z5	462	K	R	0.002099	0.06363	0.008609
NHP mosaic 0Z5	462	K	S	0.001347	0.06363	0.008609
NHP mosaic 0Z5	462	K	T	0.004586	0.06363	0.008609
NHP mosaic 0Z5	462	K	V	0.003443	0.06363	0.008609
NHP mosaic 0Z5	462	K	Y	0.002133	0.06363	0.008609
NHP mosaic 0Z5	463	P	A	0.004999	0.004999	0.004999
NHP mosaic 0Z5	464	F	G	0.001931	0.04595	0.01493
NHP mosaic 0Z5	464	F	H	0.002772	0.04595	0.01493
NHP mosaic 0Z5	464	F	L	0.002878	0.04595	0.01493
NHP mosaic 0Z5	464	F	M	0.006665	0.04595	0.01493
NHP mosaic 0Z5	464	F	N	0.01493	0.04595	0.01493
NHP mosaic 0Z5	464	F	S	0.009788	0.04595	0.01493
NHP mosaic 0Z5	464	F	W	0.001077	0.04595	0.01493
NHP mosaic 0Z5	464	F	Y	0.005906	0.04595	0.01493
NHP mosaic 0Z5	465	E	A	0.008159	0.01204	0.008159
NHP mosaic 0Z5	465	E	G	0.003052	0.01204	0.008159
NHP mosaic 0Z5	465	E	Q	0.000826	0.01204	0.008159
NHP mosaic 0Z5	466	R	K	0.01371	0.02729	0.01371
NHP mosaic 0Z5	466	R	Q	0.01358	0.02729	0.01371
NHP mosaic 0Z5	468	I	A	0.003567	0.177	0.09815
NHP mosaic 0Z5	468	I	C	0.01109	0.177	0.09815
NHP mosaic 0Z5	468	I	E	0.04129	0.177	0.09815
NHP mosaic 0Z5	468	I	K	0.001406	0.177	0.09815
NHP mosaic 0Z5	468	I	L	0.00656	0.177	0.09815
NHP mosaic 0Z5	468	I	M	0.002084	0.177	0.09815
NHP mosaic 0Z5	468	I	N	0.09815	0.177	0.09815
NHP mosaic 0Z5	468	I	Q	0.001562	0.177	0.09815
NHP mosaic 0Z5	468	I	S	0.001289	0.177	0.09815
NHP mosaic 0Z5	468	I	T	0.005929	0.177	0.09815
NHP mosaic 0Z5	468	I	V	0.004119	0.177	0.09815
NHP mosaic 0Z5	469	S	A	0.03658	0.06146	0.03658
NHP mosaic 0Z5	469	S	D	0.005187	0.06146	0.03658
NHP mosaic 0Z5	469	S	E	0.001355	0.06146	0.03658
NHP mosaic 0Z5	469	S	G	0.001139	0.06146	0.03658
NHP mosaic 0Z5	469	S	N	0.00419	0.06146	0.03658
NHP mosaic 0Z5	469	S	Q	0.004207	0.06146	0.03658
NHP mosaic 0Z5	469	S	R	0.004367	0.06146	0.03658
NHP mosaic 0Z5	469	S	T	0.004432	0.06146	0.03658
NHP mosaic 0Z5	470	T	A	0.000988	0.07246	0.01692
NHP mosaic 0Z5	470	T	C	0.002803	0.07246	0.01692
NHP mosaic 0Z5	470	T	D	0.004983	0.07246	0.01692
NHP mosaic 0Z5	470	T	E	0.01692	0.07246	0.01692
NHP mosaic 0Z5	470	T	F	0.0006965	0.07246	0.01692
NHP mosaic 0Z5	470	T	G	0.009788	0.07246	0.01692
NHP mosaic 0Z5	470	T	H	0.003401	0.07246	0.01692
NHP mosaic 0Z5	470	T	I	0.001406	0.07246	0.01692
NHP mosaic 0Z5	470	T	K	0.003227	0.07246	0.01692
NHP mosaic 0Z5	470	T	L	0.0005152	0.07246	0.01692
NHP mosaic 0Z5	470	T	M	0.0005757	0.07246	0.01692
NHP mosaic 0Z5	470	T	Q	0.00457	0.07246	0.01692
NHP mosaic 0Z5	470	T	R	0.009425	0.07246	0.01692
NHP mosaic 0Z5	470	T	S	0.007846	0.07246	0.01692
NHP mosaic 0Z5	470	T	V	0.0006985	0.07246	0.01692
NHP mosaic 0Z5	470	T	W	0.003894	0.07246	0.01692
NHP mosaic 0Z5	470	T	Y	0.0007265	0.07246	0.01692
NHP mosaic 0Z5	471	E	A	0.001456	0.07558	0.0223
NHP mosaic 0Z5	471	E	D	0.008762	0.07558	0.0223
NHP mosaic 0Z5	471	E	F	0.01376	0.07558	0.0223
NHP mosaic 0Z5	471	E	G	0.001843	0.07558	0.0223
NHP mosaic 0Z5	471	E	H	0.0223	0.07558	0.0223
NHP mosaic 0Z5	471	E	I	0.001259	0.07558	0.0223
NHP mosaic 0Z5	471	E	K	0.004246	0.07558	0.0223
NHP mosaic 0Z5	471	E	L	0.001831	0.07558	0.0223
NHP mosaic 0Z5	471	E	M	0.002666	0.07558	0.0223
NHP mosaic 0Z5	471	E	N	0.002411	0.07558	0.0223
NHP mosaic 0Z5	471	E	P	0.0004478	0.07558	0.0223
NHP mosaic 0Z5	471	E	Q	0.002482	0.07558	0.0223
NHP mosaic 0Z5	471	E	R	0.00109	0.07558	0.0223
NHP mosaic 0Z5	471	E	S	0.006788	0.07558	0.0223
NHP mosaic 0Z5	471	E	T	0.002148	0.07558	0.0223
NHP mosaic 0Z5	471	E	V	0.001374	0.07558	0.0223
NHP mosaic 0Z5	471	E	Y	0.0007139	0.07558	0.0223
NHP mosaic 0Z5	472	I	A	0.003589	0.08444	0.02004
NHP mosaic 0Z5	472	I	C	0.02004	0.08444	0.02004
NHP mosaic 0Z5	472	I	D	0.007708	0.08444	0.02004
NHP mosaic 0Z5	472	I	F	0.007268	0.08444	0.02004
NHP mosaic 0Z5	472	I	H	0.006553	0.08444	0.02004
NHP mosaic 0Z5	472	I	L	0.01236	0.08444	0.02004
NHP mosaic 0Z5	472	I	M	0.004235	0.08444	0.02004
NHP mosaic 0Z5	472	I	N	0.004232	0.08444	0.02004
NHP mosaic 0Z5	472	I	P	0.001788	0.08444	0.02004
NHP mosaic 0Z5	472	I	Q	0.004178	0.08444	0.02004
NHP mosaic 0Z5	472	I	R	0.0005974	0.08444	0.02004
NHP mosaic 0Z5	472	I	S	0.0005673	0.08444	0.02004
NHP mosaic 0Z5	472	I	T	0.003538	0.08444	0.02004
NHP mosaic 0Z5	472	I	V	0.001265	0.08444	0.02004
NHP mosaic 0Z5	472	I	W	0.005706	0.08444	0.02004
NHP mosaic 0Z5	472	I	Y	0.0008218	0.08444	0.02004
NHP mosaic 0Z5	473	Y	F	0.00999	0.05595	0.0179
NHP mosaic 0Z5	473	Y	H	0.006701	0.05595	0.0179
NHP mosaic 0Z5	473	Y	I	0.0179	0.05595	0.0179
NHP mosaic 0Z5	473	Y	L	0.002649	0.05595	0.0179
NHP mosaic 0Z5	473	Y	M	0.002746	0.05595	0.0179
NHP mosaic 0Z5	473	Y	V	0.002153	0.05595	0.0179
NHP mosaic 0Z5	473	Y	W	0.01381	0.05595	0.0179
NHP mosaic 0Z5	474	Q	A	0.00878	0.1199	0.04872
NHP mosaic 0Z5	474	Q	C	0.04872	0.1199	0.04872
NHP mosaic 0Z5	474	Q	D	0.001525	0.1199	0.04872
NHP mosaic 0Z5	474	Q	E	0.004142	0.1199	0.04872
NHP mosaic 0Z5	474	Q	G	0.001701	0.1199	0.04872
NHP mosaic 0Z5	474	Q	H	0.002819	0.1199	0.04872
NHP mosaic 0Z5	474	Q	K	0.004067	0.1199	0.04872
NHP mosaic 0Z5	474	Q	M	0.0007822	0.1199	0.04872
NHP mosaic 0Z5	474	Q	N	0.008741	0.1199	0.04872
NHP mosaic 0Z5	474	Q	P	0.01216	0.1199	0.04872
NHP mosaic 0Z5	474	Q	R	0.0009275	0.1199	0.04872
NHP mosaic 0Z5	474	Q	S	0.004645	0.1199	0.04872
NHP mosaic 0Z5	474	Q	T	0.003319	0.1199	0.04872
NHP mosaic 0Z5	474	Q	V	0.01753	0.1199	0.04872
NHP mosaic 0Z5	475	A	C	0.008458	0.1444	0.04401
NHP mosaic 0Z5	475	A	E	0.002151	0.1444	0.04401
NHP mosaic 0Z5	475	A	F	0.04401	0.1444	0.04401
NHP mosaic 0Z5	475	A	G	0.002528	0.1444	0.04401
NHP mosaic 0Z5	475	A	H	0.003967	0.1444	0.04401
NHP mosaic 0Z5	475	A	I	0.01516	0.1444	0.04401
NHP mosaic 0Z5	475	A	K	0.003734	0.1444	0.04401
NHP mosaic 0Z5	475	A	L	0.008648	0.1444	0.04401
NHP mosaic 0Z5	475	A	M	0.0091	0.1444	0.04401
NHP mosaic 0Z5	475	A	Q	0.002029	0.1444	0.04401
NHP mosaic 0Z5	475	A	R	0.003001	0.1444	0.04401
NHP mosaic 0Z5	475	A	S	0.001906	0.1444	0.04401
NHP mosaic 0Z5	475	A	T	0.001543	0.1444	0.04401
NHP mosaic 0Z5	475	A	V	0.009253	0.1444	0.04401
NHP mosaic 0Z5	475	A	Y	0.02895	0.1444	0.04401
NHP mosaic 0Z5	476	G	A	0.002136	0.01672	0.004334
NHP mosaic 0Z5	476	G	D	0.001531	0.01672	0.004334
NHP mosaic 0Z5	476	G	E	0.0009794	0.01672	0.004334
NHP mosaic 0Z5	476	G	N	0.003898	0.01672	0.004334
NHP mosaic 0Z5	476	G	Q	0.004334	0.01672	0.004334
NHP mosaic 0Z5	476	G	S	0.003029	0.01672	0.004334
NHP mosaic 0Z5	476	G	T	0.0008089	0.01672	0.004334
NHP mosaic 0Z5	477	S	A	0.001009	0.07317	0.01156
NHP mosaic 0Z5	477	S	C	0.001685	0.07317	0.01156
NHP mosaic 0Z5	477	S	D	0.008995	0.07317	0.01156
NHP mosaic 0Z5	477	S	E	0.01043	0.07317	0.01156
NHP mosaic 0Z5	477	S	F	0.001568	0.07317	0.01156
NHP mosaic 0Z5	477	S	G	0.005513	0.07317	0.01156
NHP mosaic 0Z5	477	S	H	0.002485	0.07317	0.01156
NHP mosaic 0Z5	477	S	I	0.000525	0.07317	0.01156
NHP mosaic 0Z5	477	S	K	0.004681	0.07317	0.01156
NHP mosaic 0Z5	477	S	L	0.001154	0.07317	0.01156
NHP mosaic 0Z5	477	S	M	0.003076	0.07317	0.01156
NHP mosaic 0Z5	477	S	N	0.004716	0.07317	0.01156
NHP mosaic 0Z5	477	S	P	0.0008984	0.07317	0.01156
NHP mosaic 0Z5	477	S	Q	0.003894	0.07317	0.01156
NHP mosaic 0Z5	477	S	R	0.001672	0.07317	0.01156
NHP mosaic 0Z5	477	S	T	0.002851	0.07317	0.01156
NHP mosaic 0Z5	477	S	V	0.01156	0.07317	0.01156
NHP mosaic 0Z5	477	S	W	0.00111	0.07317	0.01156
NHP mosaic 0Z5	477	S	Y	0.005351	0.07317	0.01156
NHP mosaic 0Z5	478	T	A	0.004577	0.08912	0.02089
NHP mosaic 0Z5	478	T	C	0.0006922	0.08912	0.02089
NHP mosaic 0Z5	478	T	D	0.002737	0.08912	0.02089
NHP mosaic 0Z5	478	T	E	0.008382	0.08912	0.02089
NHP mosaic 0Z5	478	T	F	0.008478	0.08912	0.02089
NHP mosaic 0Z5	478	T	G	0.003356	0.08912	0.02089
NHP mosaic 0Z5	478	T	H	0.002862	0.08912	0.02089
NHP mosaic 0Z5	478	T	I	0.0004704	0.08912	0.02089
NHP mosaic 0Z5	478	T	K	0.007196	0.08912	0.02089
NHP mosaic 0Z5	478	T	L	0.008356	0.08912	0.02089
NHP mosaic 0Z5	478	T	M	0.00191	0.08912	0.02089
NHP mosaic 0Z5	478	T	N	0.003905	0.08912	0.02089
NHP mosaic 0Z5	478	T	P	0.02089	0.08912	0.02089
NHP mosaic 0Z5	478	T	Q	0.00238	0.08912	0.02089
NHP mosaic 0Z5	478	T	R	0.0006532	0.08912	0.02089
NHP mosaic 0Z5	478	T	S	0.00146	0.08912	0.02089
NHP mosaic 0Z5	478	T	V	0.004876	0.08912	0.02089
NHP mosaic 0Z5	478	T	W	0.003926	0.08912	0.02089
NHP mosaic 0Z5	478	T	Y	0.002014	0.08912	0.02089
NHP mosaic 0Z5	479	P	A	0.002692	0.07276	0.01386
NHP mosaic 0Z5	479	P	C	0.004464	0.07276	0.01386
NHP mosaic 0Z5	479	P	D	0.01365	0.07276	0.01386
NHP mosaic 0Z5	479	P	E	0.002207	0.07276	0.01386
NHP mosaic 0Z5	479	P	F	0.001153	0.07276	0.01386
NHP mosaic 0Z5	479	P	G	0.002002	0.07276	0.01386
NHP mosaic 0Z5	479	P	H	0.001102	0.07276	0.01386
NHP mosaic 0Z5	479	P	I	0.001821	0.07276	0.01386
NHP mosaic 0Z5	479	P	K	0.004634	0.07276	0.01386
NHP mosaic 0Z5	479	P	L	0.001794	0.07276	0.01386
NHP mosaic 0Z5	479	P	M	0.00461	0.07276	0.01386
NHP mosaic 0Z5	479	P	N	0.004164	0.07276	0.01386
NHP mosaic 0Z5	479	P	Q	0.002966	0.07276	0.01386
NHP mosaic 0Z5	479	P	R	0.01386	0.07276	0.01386
NHP mosaic 0Z5	479	P	S	0.003461	0.07276	0.01386
NHP mosaic 0Z5	479	P	T	0.002111	0.07276	0.01386
NHP mosaic 0Z5	479	P	V	0.004178	0.07276	0.01386
NHP mosaic 0Z5	479	P	Y	0.001894	0.07276	0.01386
NHP mosaic 0Z5	481	N	A	0.003736	0.08215	0.02765
NHP mosaic 0Z5	481	N	C	0.004597	0.08215	0.02765
NHP mosaic 0Z5	481	N	D	0.002351	0.08215	0.02765
NHP mosaic 0Z5	481	N	E	0.001648	0.08215	0.02765
NHP mosaic 0Z5	481	N	F	0.005638	0.08215	0.02765
NHP mosaic 0Z5	481	N	G	0.003336	0.08215	0.02765
NHP mosaic 0Z5	481	N	H	0.005249	0.08215	0.02765
NHP mosaic 0Z5	481	N	I	0.02765	0.08215	0.02765
NHP mosaic 0Z5	481	N	K	0.003464	0.08215	0.02765
NHP mosaic 0Z5	481	N	L	0.00207	0.08215	0.02765
NHP mosaic 0Z5	481	N	M	0.001844	0.08215	0.02765
NHP mosaic 0Z5	481	N	P	0.001886	0.08215	0.02765
NHP mosaic 0Z5	481	N	Q	0.001622	0.08215	0.02765
NHP mosaic 0Z5	481	N	R	0.002634	0.08215	0.02765
NHP mosaic 0Z5	481	N	S	0.006907	0.08215	0.02765
NHP mosaic 0Z5	481	N	T	0.002931	0.08215	0.02765
NHP mosaic 0Z5	481	N	V	0.0006792	0.08215	0.02765
NHP mosaic 0Z5	481	N	W	0.001898	0.08215	0.02765
NHP mosaic 0Z5	481	N	Y	0.002009	0.08215	0.02765
NHP mosaic 0Z5	482	G	A	0.004215	0.07175	0.01061
NHP mosaic 0Z5	482	G	D	0.002126	0.07175	0.01061
NHP mosaic 0Z5	482	G	E	0.004157	0.07175	0.01061
NHP mosaic 0Z5	482	G	H	0.004984	0.07175	0.01061
NHP mosaic 0Z5	482	G	I	0.009109	0.07175	0.01061
NHP mosaic 0Z5	482	G	K	0.001515	0.07175	0.01061
NHP mosaic 0Z5	482	G	L	0.01061	0.07175	0.01061
NHP mosaic 0Z5	482	G	M	0.001755	0.07175	0.01061
NHP mosaic 0Z5	482	G	N	0.003233	0.07175	0.01061
NHP mosaic 0Z5	482	G	P	0.006223	0.07175	0.01061
NHP mosaic 0Z5	482	G	Q	0.008763	0.07175	0.01061
NHP mosaic 0Z5	482	G	R	0.002057	0.07175	0.01061
NHP mosaic 0Z5	482	G	S	0.002512	0.07175	0.01061
NHP mosaic 0Z5	482	G	T	0.0033	0.07175	0.01061
NHP mosaic 0Z5	482	G	V	0.002742	0.07175	0.01061
NHP mosaic 0Z5	482	G	Y	0.00445	0.07175	0.01061
NHP mosaic 0Z5	483	V	A	0.0006802	0.007536	0.003314
NHP mosaic 0Z5	483	V	D	0.0006829	0.007536	0.003314
NHP mosaic 0Z5	483	V	K	0.0007311	0.007536	0.003314
NHP mosaic 0Z5	483	V	R	0.003314	0.007536	0.003314
NHP mosaic 0Z5	483	V	Y	0.002128	0.007536	0.003314
NHP mosaic 0Z5	484	K	A	0.01154	0.3166	0.04134
NHP mosaic 0Z5	484	K	C	0.02391	0.3166	0.04134
NHP mosaic 0Z5	484	K	D	0.008634	0.3166	0.04134
NHP mosaic 0Z5	484	K	E	0.004075	0.3166	0.04134
NHP mosaic 0Z5	484	K	F	0.04134	0.3166	0.04134
NHP mosaic 0Z5	484	K	G	0.007161	0.3166	0.04134
NHP mosaic 0Z5	484	K	H	0.02431	0.3166	0.04134
NHP mosaic 0Z5	484	K	I	0.03082	0.3166	0.04134
NHP mosaic 0Z5	484	K	L	0.01927	0.3166	0.04134
NHP mosaic 0Z5	484	K	M	0.008597	0.3166	0.04134
NHP mosaic 0Z5	484	K	N	0.002601	0.3166	0.04134
NHP mosaic 0Z5	484	K	P	0.02284	0.3166	0.04134
NHP mosaic 0Z5	484	K	Q	0.003637	0.3166	0.04134
NHP mosaic 0Z5	484	K	R	0.004125	0.3166	0.04134
NHP mosaic 0Z5	484	K	S	0.006072	0.3166	0.04134
NHP mosaic 0Z5	484	K	T	0.01016	0.3166	0.04134
NHP mosaic 0Z5	484	K	V	0.01356	0.3166	0.04134
NHP mosaic 0Z5	484	K	W	0.04023	0.3166	0.04134
NHP mosaic 0Z5	484	K	Y	0.03377	0.3166	0.04134
NHP mosaic 0Z5	485	G	A	0.002766	0.06179	0.0187
NHP mosaic 0Z5	485	G	C	0.0187	0.06179	0.0187
NHP mosaic 0Z5	485	G	D	0.004697	0.06179	0.0187
NHP mosaic 0Z5	485	G	E	0.000596	0.06179	0.0187
NHP mosaic 0Z5	485	G	H	0.002275	0.06179	0.0187
NHP mosaic 0Z5	485	G	K	0.006218	0.06179	0.0187
NHP mosaic 0Z5	485	G	M	0.003218	0.06179	0.0187
NHP mosaic 0Z5	485	G	N	0.001787	0.06179	0.0187
NHP mosaic 0Z5	485	G	P	0.002023	0.06179	0.0187
NHP mosaic 0Z5	485	G	Q	0.001532	0.06179	0.0187
NHP mosaic 0Z5	485	G	R	0.01009	0.06179	0.0187
NHP mosaic 0Z5	485	G	S	0.005664	0.06179	0.0187
NHP mosaic 0Z5	485	G	T	0.00222	0.06179	0.0187
NHP mosaic 0Z5	486	F	A	0.003152	0.07074	0.01257
NHP mosaic 0Z5	486	F	C	0.001534	0.07074	0.01257
NHP mosaic 0Z5	486	F	D	0.001741	0.07074	0.01257
NHP mosaic 0Z5	486	F	E	0.002062	0.07074	0.01257
NHP mosaic 0Z5	486	F	G	0.003122	0.07074	0.01257
NHP mosaic 0Z5	486	F	H	0.002357	0.07074	0.01257
NHP mosaic 0Z5	486	F	I	0.006715	0.07074	0.01257
NHP mosaic 0Z5	486	F	K	0.002562	0.07074	0.01257
NHP mosaic 0Z5	486	F	L	0.002605	0.07074	0.01257
NHP mosaic 0Z5	486	F	M	0.007787	0.07074	0.01257
NHP mosaic 0Z5	486	F	N	0.01257	0.07074	0.01257
NHP mosaic 0Z5	486	F	P	0.007612	0.07074	0.01257
NHP mosaic 0Z5	486	F	Q	0.0006714	0.07074	0.01257
NHP mosaic 0Z5	486	F	R	0.003051	0.07074	0.01257
NHP mosaic 0Z5	486	F	S	0.0007984	0.07074	0.01257
NHP mosaic 0Z5	486	F	T	0.005244	0.07074	0.01257
NHP mosaic 0Z5	486	F	V	0.001512	0.07074	0.01257
NHP mosaic 0Z5	486	F	W	0.003724	0.07074	0.01257
NHP mosaic 0Z5	486	F	Y	0.001926	0.07074	0.01257
NHP mosaic 0Z5	487	N	D	0.01197	0.02356	0.01197
NHP mosaic 0Z5	487	N	G	0.006601	0.02356	0.01197
NHP mosaic 0Z5	487	N	S	0.004991	0.02356	0.01197
NHP mosaic 0Z5	489	Y	F	0.002442	0.008009	0.003844
NHP mosaic 0Z5	489	Y	H	0.001724	0.008009	0.003844
NHP mosaic 0Z5	489	Y	W	0.003844	0.008009	0.003844
NHP mosaic 0Z5	490	F	A	0.01873	0.1523	0.02828
NHP mosaic 0Z5	490	F	C	0.00615	0.1523	0.02828
NHP mosaic 0Z5	490	F	D	0.003699	0.1523	0.02828
NHP mosaic 0Z5	490	F	E	0.01175	0.1523	0.02828
NHP mosaic 0Z5	490	F	G	0.004528	0.1523	0.02828
NHP mosaic 0Z5	490	F	H	0.005565	0.1523	0.02828
NHP mosaic 0Z5	490	F	I	0.004131	0.1523	0.02828
NHP mosaic 0Z5	490	F	K	0.001632	0.1523	0.02828
NHP mosaic 0Z5	490	F	L	0.006606	0.1523	0.02828
NHP mosaic 0Z5	490	F	M	0.001687	0.1523	0.02828
NHP mosaic 0Z5	490	F	N	0.006643	0.1523	0.02828
NHP mosaic 0Z5	490	F	P	0.008368	0.1523	0.02828
NHP mosaic 0Z5	490	F	Q	0.005397	0.1523	0.02828
NHP mosaic 0Z5	490	F	R	0.004087	0.1523	0.02828
NHP mosaic 0Z5	490	F	S	0.003544	0.1523	0.02828
NHP mosaic 0Z5	490	F	T	0.005679	0.1523	0.02828
NHP mosaic 0Z5	490	F	V	0.01262	0.1523	0.02828
NHP mosaic 0Z5	490	F	W	0.01321	0.1523	0.02828
NHP mosaic 0Z5	490	F	Y	0.02828	0.1523	0.02828
NHP mosaic 0Z5	491	P	S	0.001773	0.001773	0.001773
NHP mosaic 0Z5	492	L	F	0.002197	0.00323	0.002197
NHP mosaic 0Z5	492	L	I	0.001034	0.00323	0.002197
NHP mosaic 0Z5	493	Q	A	0.02583	0.1043	0.0305
NHP mosaic 0Z5	493	Q	C	0.001405	0.1043	0.0305
NHP mosaic 0Z5	493	Q	D	0.003018	0.1043	0.0305
NHP mosaic 0Z5	493	Q	E	0.000891	0.1043	0.0305
NHP mosaic 0Z5	493	Q	F	0.001935	0.1043	0.0305
NHP mosaic 0Z5	493	Q	G	0.003464	0.1043	0.0305
NHP mosaic 0Z5	493	Q	H	0.003382	0.1043	0.0305
NHP mosaic 0Z5	493	Q	I	0.003338	0.1043	0.0305
NHP mosaic 0Z5	493	Q	K	0.0305	0.1043	0.0305
NHP mosaic 0Z5	493	Q	L	0.00286	0.1043	0.0305
NHP mosaic 0Z5	493	Q	M	0.0006005	0.1043	0.0305
NHP mosaic 0Z5	493	Q	N	0.001717	0.1043	0.0305
NHP mosaic 0Z5	493	Q	R	0.0004246	0.1043	0.0305
NHP mosaic 0Z5	493	Q	S	0.00103	0.1043	0.0305
NHP mosaic 0Z5	493	Q	T	0.02162	0.1043	0.0305
NHP mosaic 0Z5	493	Q	V	0.001783	0.1043	0.0305
NHP mosaic 0Z5	493	Q	Y	0.0004797	0.1043	0.0305
NHP mosaic 0Z5	494	S	A	0.008249	0.1033	0.01505
NHP mosaic 0Z5	494	S	C	0.004631	0.1033	0.01505
NHP mosaic 0Z5	494	S	D	0.0148	0.1033	0.01505
NHP mosaic 0Z5	494	S	E	0.004947	0.1033	0.01505
NHP mosaic 0Z5	494	S	F	0.006206	0.1033	0.01505
NHP mosaic 0Z5	494	S	G	0.01505	0.1033	0.01505
NHP mosaic 0Z5	494	S	H	0.006167	0.1033	0.01505
NHP mosaic 0Z5	494	S	K	0.0149	0.1033	0.01505
NHP mosaic 0Z5	494	S	N	0.005167	0.1033	0.01505
NHP mosaic 0Z5	494	S	P	0.002047	0.1033	0.01505
NHP mosaic 0Z5	494	S	Q	0.002301	0.1033	0.01505
NHP mosaic 0Z5	494	S	R	0.00491	0.1033	0.01505
NHP mosaic 0Z5	494	S	T	0.004241	0.1033	0.01505
NHP mosaic 0Z5	494	S	V	0.008014	0.1033	0.01505
NHP mosaic 0Z5	494	S	Y	0.001712	0.1033	0.01505
NHP mosaic 0Z5	496	G	A	0.02478	0.1185	0.02478
NHP mosaic 0Z5	496	G	C	0.005895	0.1185	0.02478
NHP mosaic 0Z5	496	G	F	0.001335	0.1185	0.02478
NHP mosaic 0Z5	496	G	H	0.007055	0.1185	0.02478
NHP mosaic 0Z5	496	G	I	0.00599	0.1185	0.02478
NHP mosaic 0Z5	496	G	K	0.00539	0.1185	0.02478
NHP mosaic 0Z5	496	G	L	0.002079	0.1185	0.02478
NHP mosaic 0Z5	496	G	M	0.01387	0.1185	0.02478
NHP mosaic 0Z5	496	G	N	0.002934	0.1185	0.02478
NHP mosaic 0Z5	496	G	Q	0.003287	0.1185	0.02478
NHP mosaic 0Z5	496	G	R	0.004911	0.1185	0.02478
NHP mosaic 0Z5	496	G	S	0.01115	0.1185	0.02478
NHP mosaic 0Z5	496	G	T	0.01206	0.1185	0.02478
NHP mosaic 0Z5	496	G	V	0.01215	0.1185	0.02478
NHP mosaic 0Z5	496	G	W	0.00479	0.1185	0.02478
NHP mosaic 0Z5	496	G	Y	0.0008728	0.1185	0.02478
NHP mosaic 0Z5	498	Q	A	0.003443	0.1294	0.03604
NHP mosaic 0Z5	498	Q	C	0.004616	0.1294	0.03604
NHP mosaic 0Z5	498	Q	E	0.00562	0.1294	0.03604
NHP mosaic 0Z5	498	Q	F	0.01559	0.1294	0.03604
NHP mosaic 0Z5	498	Q	H	0.008882	0.1294	0.03604
NHP mosaic 0Z5	498	Q	I	0.007755	0.1294	0.03604
NHP mosaic 0Z5	498	Q	K	0.03604	0.1294	0.03604
NHP mosaic 0Z5	498	Q	L	0.005768	0.1294	0.03604
NHP mosaic 0Z5	498	Q	M	0.002422	0.1294	0.03604
NHP mosaic 0Z5	498	Q	N	0.004088	0.1294	0.03604
NHP mosaic 0Z5	498	Q	R	0.01322	0.1294	0.03604
NHP mosaic 0Z5	498	Q	S	0.009552	0.1294	0.03604
NHP mosaic 0Z5	498	Q	T	0.001961	0.1294	0.03604
NHP mosaic 0Z5	498	Q	V	0.006432	0.1294	0.03604
NHP mosaic 0Z5	498	Q	W	0.003705	0.1294	0.03604
NHP mosaic 0Z5	498	Q	Y	0.0003158	0.1294	0.03604
NHP mosaic 0Z5	499	P	A	0.0009732	0.05788	0.009422
NHP mosaic 0Z5	499	P	D	0.004674	0.05788	0.009422
NHP mosaic 0Z5	499	P	E	0.005915	0.05788	0.009422
NHP mosaic 0Z5	499	P	G	0.00423	0.05788	0.009422
NHP mosaic 0Z5	499	P	H	0.005099	0.05788	0.009422
NHP mosaic 0Z5	499	P	K	0.006827	0.05788	0.009422
NHP mosaic 0Z5	499	P	N	0.009422	0.05788	0.009422
NHP mosaic 0Z5	499	P	Q	0.005172	0.05788	0.009422
NHP mosaic 0Z5	499	P	R	0.007573	0.05788	0.009422
NHP mosaic 0Z5	499	P	S	0.001017	0.05788	0.009422
NHP mosaic 0Z5	499	P	T	0.003251	0.05788	0.009422
NHP mosaic 0Z5	499	P	Y	0.003724	0.05788	0.009422
NHP mosaic 0Z5	500	T	A	0.000956	0.4253	0.231
NHP mosaic 0Z5	500	T	C	0.0005136	0.4253	0.231
NHP mosaic 0Z5	500	T	F	0.05529	0.4253	0.231
NHP mosaic 0Z5	500	T	G	0.01352	0.4253	0.231
NHP mosaic 0Z5	500	T	K	0.002488	0.4253	0.231
NHP mosaic 0Z5	500	T	M	0.0006557	0.4253	0.231
NHP mosaic 0Z5	500	T	N	0.00943	0.4253	0.231
NHP mosaic 0Z5	500	T	Q	0.006789	0.4253	0.231
NHP mosaic 0Z5	500	T	R	0.002248	0.4253	0.231
NHP mosaic 0Z5	500	T	S	0.003059	0.4253	0.231
NHP mosaic 0Z5	500	T	W	0.231	0.4253	0.231
NHP mosaic 0Z5	500	T	Y	0.09939	0.4253	0.231
NHP mosaic 0Z5	501	Y	A	0.003087	0.07779	0.02455
NHP mosaic 0Z5	501	Y	C	0.004329	0.07779	0.02455
NHP mosaic 0Z5	501	Y	F	0.002547	0.07779	0.02455
NHP mosaic 0Z5	501	Y	H	0.004426	0.07779	0.02455
NHP mosaic 0Z5	501	Y	I	0.004764	0.07779	0.02455
NHP mosaic 0Z5	501	Y	M	0.003187	0.07779	0.02455
NHP mosaic 0Z5	501	Y	N	0.006496	0.07779	0.02455
NHP mosaic 0Z5	501	Y	Q	0.00779	0.07779	0.02455
NHP mosaic 0Z5	501	Y	S	0.006058	0.07779	0.02455
NHP mosaic 0Z5	501	Y	T	0.003871	0.07779	0.02455
NHP mosaic 0Z5	501	Y	V	0.006689	0.07779	0.02455
NHP mosaic 0Z5	501	Y	W	0.02455	0.07779	0.02455
NHP mosaic 0Z5	503	V	A	0.005045	0.1136	0.01807
NHP mosaic 0Z5	503	V	D	0.01807	0.1136	0.01807
NHP mosaic 0Z5	503	V	E	0.01376	0.1136	0.01807
NHP mosaic 0Z5	503	V	F	0.008686	0.1136	0.01807
NHP mosaic 0Z5	503	V	G	0.002308	0.1136	0.01807
NHP mosaic 0Z5	503	V	H	0.003453	0.1136	0.01807
NHP mosaic 0Z5	503	V	I	0.00175	0.1136	0.01807
NHP mosaic 0Z5	503	V	K	0.009607	0.1136	0.01807
NHP mosaic 0Z5	503	V	L	0.008023	0.1136	0.01807
NHP mosaic 0Z5	503	V	M	0.003951	0.1136	0.01807
NHP mosaic 0Z5	503	V	N	0.006562	0.1136	0.01807
NHP mosaic 0Z5	503	V	P	0.008119	0.1136	0.01807
NHP mosaic 0Z5	503	V	Q	0.00594	0.1136	0.01807
NHP mosaic 0Z5	503	V	R	0.006116	0.1136	0.01807
NHP mosaic 0Z5	503	V	S	0.002163	0.1136	0.01807
NHP mosaic 0Z5	503	V	T	0.008616	0.1136	0.01807
NHP mosaic 0Z5	503	V	Y	0.001434	0.1136	0.01807
NHP mosaic 0Z5	504	G	A	0.004745	0.1926	0.03508
NHP mosaic 0Z5	504	G	C	0.006587	0.1926	0.03508
NHP mosaic 0Z5	504	G	D	0.01709	0.1926	0.03508
NHP mosaic 0Z5	504	G	E	0.009583	0.1926	0.03508
NHP mosaic 0Z5	504	G	F	0.002733	0.1926	0.03508
NHP mosaic 0Z5	504	G	H	0.005529	0.1926	0.03508
NHP mosaic 0Z5	504	G	I	0.001504	0.1926	0.03508
NHP mosaic 0Z5	504	G	K	0.01959	0.1926	0.03508
NHP mosaic 0Z5	504	G	L	0.03508	0.1926	0.03508
NHP mosaic 0Z5	504	G	M	0.01102	0.1926	0.03508
NHP mosaic 0Z5	504	G	N	0.0163	0.1926	0.03508
NHP mosaic 0Z5	504	G	P	0.01481	0.1926	0.03508
NHP mosaic 0Z5	504	G	Q	0.008037	0.1926	0.03508
NHP mosaic 0Z5	504	G	R	0.007002	0.1926	0.03508
NHP mosaic 0Z5	504	G	S	0.004167	0.1926	0.03508
NHP mosaic 0Z5	504	G	T	0.01563	0.1926	0.03508
NHP mosaic 0Z5	504	G	V	0.004328	0.1926	0.03508
NHP mosaic 0Z5	504	G	W	0.00459	0.1926	0.03508
NHP mosaic 0Z5	504	G	Y	0.004256	0.1926	0.03508
NHP mosaic 0Z5	505	Y	F	0.008931	0.02871	0.01012
NHP mosaic 0Z5	505	Y	H	0.0008576	0.02871	0.01012
NHP mosaic 0Z5	505	Y	N	0.01012	0.02871	0.01012
NHP mosaic 0Z5	505	Y	W	0.008797	0.02871	0.01012
NHP mosaic 0Z5	507	P	A	0.005617	0.005617	0.005617
NHP mosaic 0Z5	508	Y	F	0.005172	0.01462	0.009022
NHP mosaic 0Z5	508	Y	H	0.009022	0.01462	0.009022
NHP mosaic 0Z5	508	Y	W	0.0004269	0.01462	0.009022
NHP mosaic 0Z5	510	V	C	0.001042	0.004992	0.003949
NHP mosaic 0Z5	510	V	I	0.003949	0.004992	0.003949
NHP mosaic 0Z5	512	V	I	0.003154	0.003154	0.003154
NHP mosaic 0Z5	513	L	F	0.001498	0.0133	0.009946
NHP mosaic 0Z5	513	L	I	0.009946	0.0133	0.009946
NHP mosaic 0Z5	513	L	M	0.001861	0.0133	0.009946
NHP mosaic 0Z5	514	S	A	0.003399	0.1181	0.02019
NHP mosaic 0Z5	514	S	C	0.02019	0.1181	0.02019
NHP mosaic 0Z5	514	S	F	0.009867	0.1181	0.02019
NHP mosaic 0Z5	514	S	G	0.003492	0.1181	0.02019
NHP mosaic 0Z5	514	S	H	0.002317	0.1181	0.02019
NHP mosaic 0Z5	514	S	I	0.001337	0.1181	0.02019
NHP mosaic 0Z5	514	S	K	0.004649	0.1181	0.02019
NHP mosaic 0Z5	514	S	L	0.01483	0.1181	0.02019
NHP mosaic 0Z5	514	S	M	0.0035	0.1181	0.02019
NHP mosaic 0Z5	514	S	N	0.005485	0.1181	0.02019
NHP mosaic 0Z5	514	S	Q	0.013	0.1181	0.02019
NHP mosaic 0Z5	514	S	R	0.002221	0.1181	0.02019
NHP mosaic 0Z5	514	S	T	0.005613	0.1181	0.02019
NHP mosaic 0Z5	514	S	V	0.0166	0.1181	0.02019
NHP mosaic 0Z5	514	S	W	0.005482	0.1181	0.02019
NHP mosaic 0Z5	514	S	Y	0.006108	0.1181	0.02019
NHP mosaic 0Z5	515	F	L	0.0008019	0.003982	0.001814
NHP mosaic 0Z5	515	F	M	0.000345	0.003982	0.001814
NHP mosaic 0Z5	515	F	W	0.001021	0.003982	0.001814
NHP mosaic 0Z5	515	F	Y	0.001814	0.003982	0.001814
NHP mosaic 0Z5	516	E	D	0.0009591	0.05083	0.01658
NHP mosaic 0Z5	516	E	G	0.0009213	0.05083	0.01658
NHP mosaic 0Z5	516	E	H	0.00385	0.05083	0.01658
NHP mosaic 0Z5	516	E	K	0.0009457	0.05083	0.01658
NHP mosaic 0Z5	516	E	N	0.001464	0.05083	0.01658
NHP mosaic 0Z5	516	E	P	0.004357	0.05083	0.01658
NHP mosaic 0Z5	516	E	Q	0.01658	0.05083	0.01658
NHP mosaic 0Z5	516	E	R	0.002022	0.05083	0.01658
NHP mosaic 0Z5	516	E	S	0.003248	0.05083	0.01658
NHP mosaic 0Z5	516	E	T	0.001333	0.05083	0.01658
NHP mosaic 0Z5	516	E	V	0.0071	0.05083	0.01658
NHP mosaic 0Z5	516	E	W	0.00566	0.05083	0.01658
NHP mosaic 0Z5	516	E	Y	0.002397	0.05083	0.01658
NHP mosaic 0Z5	517	L	A	0.004009	0.1122	0.02136
NHP mosaic 0Z5	517	L	C	0.009655	0.1122	0.02136
NHP mosaic 0Z5	517	L	D	0.006856	0.1122	0.02136
NHP mosaic 0Z5	517	L	E	0.002799	0.1122	0.02136
NHP mosaic 0Z5	517	L	F	0.001857	0.1122	0.02136
NHP mosaic 0Z5	517	L	G	0.002357	0.1122	0.02136
NHP mosaic 0Z5	517	L	H	0.002549	0.1122	0.02136
NHP mosaic 0Z5	517	L	I	0.004042	0.1122	0.02136
NHP mosaic 0Z5	517	L	K	0.01138	0.1122	0.02136
NHP mosaic 0Z5	517	L	M	0.003285	0.1122	0.02136
NHP mosaic 0Z5	517	L	N	0.004845	0.1122	0.02136
NHP mosaic 0Z5	517	L	P	0.005479	0.1122	0.02136
NHP mosaic 0Z5	517	L	Q	0.005658	0.1122	0.02136
NHP mosaic 0Z5	517	L	R	0.005764	0.1122	0.02136
NHP mosaic 0Z5	517	L	S	0.02136	0.1122	0.02136
NHP mosaic 0Z5	517	L	T	0.006202	0.1122	0.02136
NHP mosaic 0Z5	517	L	V	0.008602	0.1122	0.02136
NHP mosaic 0Z5	517	L	W	0.00185	0.1122	0.02136
NHP mosaic 0Z5	517	L	Y	0.003664	0.1122	0.02136
NHP mosaic 0Z5	518	L	A	0.005039	0.1245	0.01968
NHP mosaic 0Z5	518	L	C	0.01415	0.1245	0.01968
NHP mosaic 0Z5	518	L	D	0.008078	0.1245	0.01968
NHP mosaic 0Z5	518	L	E	0.00648	0.1245	0.01968
NHP mosaic 0Z5	518	L	F	0.0107	0.1245	0.01968
NHP mosaic 0Z5	518	L	G	0.003707	0.1245	0.01968
NHP mosaic 0Z5	518	L	H	0.0008791	0.1245	0.01968
NHP mosaic 0Z5	518	L	I	0.01818	0.1245	0.01968
NHP mosaic 0Z5	518	L	K	0.0006831	0.1245	0.01968
NHP mosaic 0Z5	518	L	M	0.003848	0.1245	0.01968
NHP mosaic 0Z5	518	L	N	0.006741	0.1245	0.01968
NHP mosaic 0Z5	518	L	P	0.007119	0.1245	0.01968
NHP mosaic 0Z5	518	L	Q	0.004645	0.1245	0.01968
NHP mosaic 0Z5	518	L	R	0.004451	0.1245	0.01968
NHP mosaic 0Z5	518	L	S	0.001253	0.1245	0.01968
NHP mosaic 0Z5	518	L	T	0.003254	0.1245	0.01968
NHP mosaic 0Z5	518	L	V	0.01968	0.1245	0.01968
NHP mosaic 0Z5	518	L	W	0.001861	0.1245	0.01968
NHP mosaic 0Z5	518	L	Y	0.003746	0.1245	0.01968
NHP mosaic 0Z5	519	H	A	0.003763	0.1107	0.03474
NHP mosaic 0Z5	519	H	C	0.007672	0.1107	0.03474
NHP mosaic 0Z5	519	H	D	0.01016	0.1107	0.03474
NHP mosaic 0Z5	519	H	E	0.003276	0.1107	0.03474
NHP mosaic 0Z5	519	H	F	0.0006249	0.1107	0.03474
NHP mosaic 0Z5	519	H	G	0.005644	0.1107	0.03474
NHP mosaic 0Z5	519	H	I	0.002297	0.1107	0.03474
NHP mosaic 0Z5	519	H	K	0.0002552	0.1107	0.03474
NHP mosaic 0Z5	519	H	L	0.00104	0.1107	0.03474
NHP mosaic 0Z5	519	H	M	0.00669	0.1107	0.03474
NHP mosaic 0Z5	519	H	P	0.006146	0.1107	0.03474
NHP mosaic 0Z5	519	H	Q	0.007824	0.1107	0.03474
NHP mosaic 0Z5	519	H	R	0.008041	0.1107	0.03474
NHP mosaic 0Z5	519	H	S	0.002272	0.1107	0.03474
NHP mosaic 0Z5	519	H	T	0.03474	0.1107	0.03474
NHP mosaic 0Z5	519	H	V	0.003889	0.1107	0.03474
NHP mosaic 0Z5	519	H	W	0.003562	0.1107	0.03474
NHP mosaic 0Z5	519	H	Y	0.002815	0.1107	0.03474
NHP mosaic 0Z5	520	A	C	0.007325	0.1185	0.0229
NHP mosaic 0Z5	520	A	D	0.01158	0.1185	0.0229
NHP mosaic 0Z5	520	A	E	0.005936	0.1185	0.0229
NHP mosaic 0Z5	520	A	F	0.002063	0.1185	0.0229
NHP mosaic 0Z5	520	A	G	0.006809	0.1185	0.0229
NHP mosaic 0Z5	520	A	H	0.001282	0.1185	0.0229
NHP mosaic 0Z5	520	A	I	0.002254	0.1185	0.0229
NHP mosaic 0Z5	520	A	K	0.002579	0.1185	0.0229
NHP mosaic 0Z5	520	A	L	0.002946	0.1185	0.0229
NHP mosaic 0Z5	520	A	M	0.004633	0.1185	0.0229
NHP mosaic 0Z5	520	A	N	0.006345	0.1185	0.0229
NHP mosaic 0Z5	520	A	P	0.006014	0.1185	0.0229
NHP mosaic 0Z5	520	A	Q	0.005776	0.1185	0.0229
NHP mosaic 0Z5	520	A	R	0.003151	0.1185	0.0229
NHP mosaic 0Z5	520	A	S	0.0229	0.1185	0.0229
NHP mosaic 0Z5	520	A	T	0.006773	0.1185	0.0229
NHP mosaic 0Z5	520	A	V	0.0149	0.1185	0.0229
NHP mosaic 0Z5	520	A	W	0.003763	0.1185	0.0229
NHP mosaic 0Z5	520	A	Y	0.001463	0.1185	0.0229
NHP mosaic 0Z5	521	P	A	0.003667	0.07989	0.01229
NHP mosaic 0Z5	521	P	C	0.006748	0.07989	0.01229
NHP mosaic 0Z5	521	P	D	0.001334	0.07989	0.01229
NHP mosaic 0Z5	521	P	E	0.008885	0.07989	0.01229
NHP mosaic 0Z5	521	P	F	0.002983	0.07989	0.01229
NHP mosaic 0Z5	521	P	G	0.002443	0.07989	0.01229
NHP mosaic 0Z5	521	P	H	0.007166	0.07989	0.01229
NHP mosaic 0Z5	521	P	I	0.002019	0.07989	0.01229
NHP mosaic 0Z5	521	P	K	0.004496	0.07989	0.01229
NHP mosaic 0Z5	521	P	M	0.001151	0.07989	0.01229
NHP mosaic 0Z5	521	P	N	0.01229	0.07989	0.01229
NHP mosaic 0Z5	521	P	Q	0.006656	0.07989	0.01229
NHP mosaic 0Z5	521	P	R	0.006954	0.07989	0.01229
NHP mosaic 0Z5	521	P	S	0.00459	0.07989	0.01229
NHP mosaic 0Z5	521	P	T	0.002494	0.07989	0.01229
NHP mosaic 0Z5	521	P	V	0.001674	0.07989	0.01229
NHP mosaic 0Z5	521	P	W	0.003121	0.07989	0.01229
NHP mosaic 0Z5	521	P	Y	0.001217	0.07989	0.01229
NHP mosaic 0Z5	522	A	C	0.004877	0.08866	0.01922
NHP mosaic 0Z5	522	A	D	0.01922	0.08866	0.01922
NHP mosaic 0Z5	522	A	F	0.003733	0.08866	0.01922
NHP mosaic 0Z5	522	A	G	0.003939	0.08866	0.01922
NHP mosaic 0Z5	522	A	H	0.005359	0.08866	0.01922
NHP mosaic 0Z5	522	A	K	0.002348	0.08866	0.01922
NHP mosaic 0Z5	522	A	L	0.001681	0.08866	0.01922
NHP mosaic 0Z5	522	A	M	0.0006048	0.08866	0.01922
NHP mosaic 0Z5	522	A	N	0.005244	0.08866	0.01922
NHP mosaic 0Z5	522	A	P	0.001437	0.08866	0.01922
NHP mosaic 0Z5	522	A	Q	0.00274	0.08866	0.01922
NHP mosaic 0Z5	522	A	R	0.0008897	0.08866	0.01922
NHP mosaic 0Z5	522	A	S	0.006164	0.08866	0.01922
NHP mosaic 0Z5	522	A	T	0.002276	0.08866	0.01922
NHP mosaic 0Z5	522	A	V	0.004348	0.08866	0.01922
NHP mosaic 0Z5	522	A	W	0.008641	0.08866	0.01922
NHP mosaic 0Z5	522	A	Y	0.01517	0.08866	0.01922
NHP mosaic 0Z5	523	T	A	0.0008233	0.06133	0.01855
NHP mosaic 0Z5	523	T	D	0.002906	0.06133	0.01855
NHP mosaic 0Z5	523	T	E	0.003434	0.06133	0.01855
NHP mosaic 0Z5	523	T	G	0.004755	0.06133	0.01855
NHP mosaic 0Z5	523	T	H	0.01855	0.06133	0.01855
NHP mosaic 0Z5	523	T	I	0.003044	0.06133	0.01855
NHP mosaic 0Z5	523	T	K	0.002128	0.06133	0.01855
NHP mosaic 0Z5	523	T	M	0.0007431	0.06133	0.01855
NHP mosaic 0Z5	523	T	N	0.003226	0.06133	0.01855
NHP mosaic 0Z5	523	T	P	0.007045	0.06133	0.01855
NHP mosaic 0Z5	523	T	Q	0.006641	0.06133	0.01855
NHP mosaic 0Z5	523	T	R	0.002861	0.06133	0.01855
NHP mosaic 0Z5	523	T	S	0.004709	0.06133	0.01855
NHP mosaic 0Z5	523	T	W	0.0004699	0.06133	0.01855
NHP mosaic 0Z5	524	V	A	0.01728	0.08999	0.01728
NHP mosaic 0Z5	524	V	C	0.005606	0.08999	0.01728
NHP mosaic 0Z5	524	V	D	0.00511	0.08999	0.01728
NHP mosaic 0Z5	524	V	E	0.003967	0.08999	0.01728
NHP mosaic 0Z5	524	V	F	0.002157	0.08999	0.01728
NHP mosaic 0Z5	524	V	G	0.00233	0.08999	0.01728
NHP mosaic 0Z5	524	V	H	0.006619	0.08999	0.01728
NHP mosaic 0Z5	524	V	I	0.001213	0.08999	0.01728
NHP mosaic 0Z5	524	V	K	0.003718	0.08999	0.01728
NHP mosaic 0Z5	524	V	L	0.002765	0.08999	0.01728
NHP mosaic 0Z5	524	V	M	0.001764	0.08999	0.01728
NHP mosaic 0Z5	524	V	N	0.006439	0.08999	0.01728
NHP mosaic 0Z5	524	V	P	0.002644	0.08999	0.01728
NHP mosaic 0Z5	524	V	Q	0.006523	0.08999	0.01728
NHP mosaic 0Z5	524	V	R	0.003517	0.08999	0.01728
NHP mosaic 0Z5	524	V	S	0.002952	0.08999	0.01728
NHP mosaic 0Z5	524	V	T	0.008843	0.08999	0.01728
NHP mosaic 0Z5	524	V	W	0.004647	0.08999	0.01728
NHP mosaic 0Z5	524	V	Y	0.001895	0.08999	0.01728
NHP mosaic 0Z5	526	G	C	0.003344	0.04499	0.009684
NHP mosaic 0Z5	526	G	D	0.006781	0.04499	0.009684
NHP mosaic 0Z5	526	G	E	0.009684	0.04499	0.009684
NHP mosaic 0Z5	526	G	F	0.002974	0.04499	0.009684
NHP mosaic 0Z5	526	G	H	0.001474	0.04499	0.009684
NHP mosaic 0Z5	526	G	K	0.0004441	0.04499	0.009684
NHP mosaic 0Z5	526	G	M	0.005811	0.04499	0.009684
NHP mosaic 0Z5	526	G	N	0.001621	0.04499	0.009684
NHP mosaic 0Z5	526	G	Q	0.002216	0.04499	0.009684
NHP mosaic 0Z5	526	G	R	0.00305	0.04499	0.009684
NHP mosaic 0Z5	526	G	S	0.001493	0.04499	0.009684
NHP mosaic 0Z5	526	G	T	0.003038	0.04499	0.009684
NHP mosaic 0Z5	526	G	W	0.001987	0.04499	0.009684
NHP mosaic 0Z5	526	G	Y	0.00107	0.04499	0.009684
NHP mosaic 0Z5	527	P	A	0.001975	0.1386	0.02442
NHP mosaic 0Z5	527	P	C	0.003044	0.1386	0.02442
NHP mosaic 0Z5	527	P	E	0.003802	0.1386	0.02442
NHP mosaic 0Z5	527	P	F	0.01604	0.1386	0.02442
NHP mosaic 0Z5	527	P	G	0.02316	0.1386	0.02442
NHP mosaic 0Z5	527	P	H	0.005932	0.1386	0.02442
NHP mosaic 0Z5	527	P	I	0.001119	0.1386	0.02442
NHP mosaic 0Z5	527	P	K	0.005774	0.1386	0.02442
NHP mosaic 0Z5	527	P	L	0.001325	0.1386	0.02442
NHP mosaic 0Z5	527	P	M	0.001342	0.1386	0.02442
NHP mosaic 0Z5	527	P	N	0.005111	0.1386	0.02442
NHP mosaic 0Z5	527	P	Q	0.01064	0.1386	0.02442
NHP mosaic 0Z5	527	P	R	0.002778	0.1386	0.02442
NHP mosaic 0Z5	527	P	S	0.006458	0.1386	0.02442
NHP mosaic 0Z5	527	P	T	0.005753	0.1386	0.02442
NHP mosaic 0Z5	527	P	V	0.006212	0.1386	0.02442
NHP mosaic 0Z5	527	P	W	0.01367	0.1386	0.02442
NHP mosaic 0Z5	527	P	Y	0.02442	0.1386	0.02442
NHP mosaic 0Z5	528	K	A	0.001425	0.1454	0.04952
NHP mosaic 0Z5	528	K	C	0.001238	0.1454	0.04952
NHP mosaic 0Z5	528	K	D	0.004617	0.1454	0.04952
NHP mosaic 0Z5	528	K	E	0.006046	0.1454	0.04952
NHP mosaic 0Z5	528	K	F	0.0004608	0.1454	0.04952
NHP mosaic 0Z5	528	K	G	0.00768	0.1454	0.04952
NHP mosaic 0Z5	528	K	H	0.003518	0.1454	0.04952
NHP mosaic 0Z5	528	K	I	0.008018	0.1454	0.04952
NHP mosaic 0Z5	528	K	L	0.00235	0.1454	0.04952
NHP mosaic 0Z5	528	K	M	0.04952	0.1454	0.04952
NHP mosaic 0Z5	528	K	N	0.006479	0.1454	0.04952
NHP mosaic 0Z5	528	K	P	0.00265	0.1454	0.04952
NHP mosaic 0Z5	528	K	Q	0.002709	0.1454	0.04952
NHP mosaic 0Z5	528	K	R	0.001254	0.1454	0.04952
NHP mosaic 0Z5	528	K	S	0.003041	0.1454	0.04952
NHP mosaic 0Z5	528	K	T	0.004541	0.1454	0.04952
NHP mosaic 0Z5	528	K	V	0.008142	0.1454	0.04952
NHP mosaic 0Z5	528	K	W	0.002803	0.1454	0.04952
NHP mosaic 0Z5	528	K	Y	0.02895	0.1454	0.04952
NHP mosaic 0Z5	529	K	C	0.0006151	0.08319	0.02881
NHP mosaic 0Z5	529	K	D	0.0009084	0.08319	0.02881
NHP mosaic 0Z5	529	K	E	0.004207	0.08319	0.02881
NHP mosaic 0Z5	529	K	G	0.00385	0.08319	0.02881
NHP mosaic 0Z5	529	K	H	0.001516	0.08319	0.02881
NHP mosaic 0Z5	529	K	L	0.001418	0.08319	0.02881
NHP mosaic 0Z5	529	K	M	0.0008251	0.08319	0.02881
NHP mosaic 0Z5	529	K	N	0.02881	0.08319	0.02881
NHP mosaic 0Z5	529	K	P	0.008136	0.08319	0.02881
NHP mosaic 0Z5	529	K	Q	0.0008817	0.08319	0.02881
NHP mosaic 0Z5	529	K	R	0.000805	0.08319	0.02881
NHP mosaic 0Z5	529	K	S	0.01829	0.08319	0.02881
NHP mosaic 0Z5	529	K	T	0.004994	0.08319	0.02881
NHP mosaic 0Z5	529	K	W	0.006362	0.08319	0.02881
NHP mosaic 0Z5	529	K	Y	0.001569	0.08319	0.02881
NHP mosaic 0Z5	530	S	A	0.004007	0.2035	0.1439
NHP mosaic 0Z5	530	S	C	0.002662	0.2035	0.1439
NHP mosaic 0Z5	530	S	D	0.006858	0.2035	0.1439
NHP mosaic 0Z5	530	S	E	0.001734	0.2035	0.1439
NHP mosaic 0Z5	530	S	F	0.001599	0.2035	0.1439
NHP mosaic 0Z5	530	S	G	0.009736	0.2035	0.1439
NHP mosaic 0Z5	530	S	H	0.004587	0.2035	0.1439
NHP mosaic 0Z5	530	S	K	0.002136	0.2035	0.1439
NHP mosaic 0Z5	530	S	L	0.002339	0.2035	0.1439
NHP mosaic 0Z5	530	S	M	0.006752	0.2035	0.1439
NHP mosaic 0Z5	530	S	N	0.003563	0.2035	0.1439
NHP mosaic 0Z5	530	S	P	0.002916	0.2035	0.1439
NHP mosaic 0Z5	530	S	Q	0.00177	0.2035	0.1439
NHP mosaic 0Z5	530	S	R	0.001882	0.2035	0.1439
NHP mosaic 0Z5	530	S	T	0.001575	0.2035	0.1439
NHP mosaic 0Z5	530	S	V	0.004955	0.2035	0.1439
NHP mosaic 0Z5	530	S	W	0.0005565	0.2035	0.1439
NHP mosaic 0Z5	530	S	Y	0.1439	0.2035	0.1439
NHP mosaic 0Z5	531	T	A	0.001839	0.0709	0.01372
NHP mosaic 0Z5	531	T	C	0.002838	0.0709	0.01372
NHP mosaic 0Z5	531	T	D	0.01372	0.0709	0.01372
NHP mosaic 0Z5	531	T	E	0.001821	0.0709	0.01372
NHP mosaic 0Z5	531	T	F	0.003625	0.0709	0.01372
NHP mosaic 0Z5	531	T	G	0.005287	0.0709	0.01372
NHP mosaic 0Z5	531	T	H	0.001144	0.0709	0.01372
NHP mosaic 0Z5	531	T	I	0.004099	0.0709	0.01372
NHP mosaic 0Z5	531	T	K	0.01185	0.0709	0.01372
NHP mosaic 0Z5	531	T	L	0.0006391	0.0709	0.01372
NHP mosaic 0Z5	531	T	M	0.0006503	0.0709	0.01372
NHP mosaic 0Z5	531	T	N	0.007096	0.0709	0.01372
NHP mosaic 0Z5	531	T	P	0.001513	0.0709	0.01372
NHP mosaic 0Z5	531	T	Q	0.003229	0.0709	0.01372
NHP mosaic 0Z5	531	T	R	0.001929	0.0709	0.01372
NHP mosaic 0Z5	531	T	S	0.003865	0.0709	0.01372
NHP mosaic 0Z5	531	T	V	0.0039	0.0709	0.01372
NHP mosaic 0Z5	531	T	W	0.0009914	0.0709	0.01372
NHP mosaic 0Z5	531	T	Y	0.0008535	0.0709	0.01372
NHP mosaic AO2	331	N	A	0.001378	0.06008	0.03548
NHP mosaic AO2	331	N	C	0.001004	0.06008	0.03548
NHP mosaic AO2	331	N	D	0.000599	0.06008	0.03548
NHP mosaic AO2	331	N	E	0.008157	0.06008	0.03548
NHP mosaic AO2	331	N	F	0.001436	0.06008	0.03548
NHP mosaic AO2	331	N	G	0.0004749	0.06008	0.03548
NHP mosaic AO2	331	N	H	0.03548	0.06008	0.03548
NHP mosaic AO2	331	N	I	0.000886	0.06008	0.03548
NHP mosaic AO2	331	N	K	0.000534	0.06008	0.03548
NHP mosaic AO2	331	N	L	0.0005617	0.06008	0.03548
NHP mosaic AO2	331	N	M	0.00062	0.06008	0.03548
NHP mosaic AO2	331	N	P	0.0007798	0.06008	0.03548
NHP mosaic AO2	331	N	Q	0.001923	0.06008	0.03548
NHP mosaic AO2	331	N	R	0.001762	0.06008	0.03548
NHP mosaic AO2	331	N	S	0.001769	0.06008	0.03548
NHP mosaic AO2	331	N	T	0.001435	0.06008	0.03548
NHP mosaic AO2	331	N	V	0.0002562	0.06008	0.03548
NHP mosaic AO2	331	N	Y	0.00103	0.06008	0.03548
NHP mosaic AO2	332	I	A	0.004689	0.08955	0.01428
NHP mosaic AO2	332	I	C	0.009587	0.08955	0.01428
NHP mosaic AO2	332	I	D	0.0063	0.08955	0.01428
NHP mosaic AO2	332	I	E	0.0041	0.08955	0.01428
NHP mosaic AO2	332	I	F	0.003263	0.08955	0.01428
NHP mosaic AO2	332	I	G	0.003422	0.08955	0.01428
NHP mosaic AO2	332	I	H	0.01428	0.08955	0.01428
NHP mosaic AO2	332	I	K	0.001711	0.08955	0.01428
NHP mosaic AO2	332	I	L	0.000583	0.08955	0.01428
NHP mosaic AO2	332	I	M	0.003175	0.08955	0.01428
NHP mosaic AO2	332	I	N	0.00248	0.08955	0.01428
NHP mosaic AO2	332	I	P	0.00135	0.08955	0.01428
NHP mosaic AO2	332	I	Q	0.006647	0.08955	0.01428
NHP mosaic AO2	332	I	R	0.001623	0.08955	0.01428
NHP mosaic AO2	332	I	S	0.003415	0.08955	0.01428
NHP mosaic AO2	332	I	T	0.004132	0.08955	0.01428
[truncated: 29,409 more rows]
